# Supplementary material for: Seismic performance of steel-reinforced concrete-filled rectangular steel tubes after exposure to non-uniform fire
Source: Sci Rep. 2023 Jan 24;13:1322. doi: 10.1038/s41598-023-28517-z (PMC9873798; doi:10.1038/s41598-023-28517-z)
Supplement: Supplementary file 1 — Supplementary Information. [file 41598_2023_28517_MOESM1_ESM.xlsx]

## Sheet: Figure 13
fire		Δ	p	three surfaces		Δ	p	two surfaces		Δ	p	single surface		Δ	p
0	0	0	0	0	0	0	0	0	0	0	0	0	0	0	0
-1.13223e-09	3.63798e-11	-1.13223e-06	3.63798e-14	-1.09328e-09	5.82077e-11	-1.09328e-06	5.82077e-14	-9.82555e-10	-5.82077e-11	-9.82555e-07	-5.82077e-14	-6.96916e-10	0	-6.96916e-07	0
-2.29999e-09	1.41881e-10	-2.29999e-06	1.41881e-13	-2.20233e-09	7.27596e-12	-2.20233e-06	7.27596e-15	-1.97034e-09	1.45519e-11	-1.97034e-06	1.45519e-14	-1.38676e-09	-8.73115e-11	-1.38676e-06	-8.73115e-14
-4.65132e-09	0	-4.65132e-06	0	-4.4926e-09	1.22782e-11	-4.4926e-06	1.22782e-14	-3.99906e-09	7.09406e-11	-3.99906e-06	7.09406e-14	-2.78062e-09	-3.27418e-11	-2.78062e-06	-3.27418e-14
-7.62855e-09	1.33468e-10	-7.62855e-06	1.33468e-13	-7.39981e-09	-7.24469e-11	-7.39981e-06	-7.24469e-14	-6.62226e-09	1.04592e-11	-6.62226e-06	1.04592e-14	-4.71452e-09	3.86535e-11	-4.71452e-06	3.86535e-14
-1.21067e-08	-1.16358e-10	-1.21067e-05	-1.16358e-13	-1.17444e-08	3.44357e-10	-1.17444e-05	3.44357e-13	-1.05128e-08	9.46727e-11	-1.05128e-05	9.46727e-14	-7.49153e-09	-3.51292e-11	-7.49153e-06	-3.51292e-14
-1.88235e-08	2.94335e-10	-1.88235e-05	2.94335e-13	-1.82603e-08	-3.77213e-10	-1.82603e-05	-3.77213e-13	-1.63455e-08	-1.95428e-10	-1.63455e-05	-1.95428e-13	-1.16487e-08	1.64334e-10	-1.16487e-05	1.64334e-13
-2.88986e-08	3.17186e-11	-2.88986e-05	3.17186e-14	-2.80341e-08	-3.34921e-10	-2.80341e-05	-3.34921e-13	-2.50944e-08	2.35332e-11	-2.50944e-05	2.35332e-14	-1.78836e-08	1.42791e-10	-1.78836e-05	1.42791e-13
-4.21664e-08	-6.33236e-11	-4.21664e-05	-6.33236e-14	-4.09049e-08	1.31308e-10	-4.09049e-05	1.31308e-13	-3.66156e-08	-1.11129e-09	-3.66156e-05	-1.11129e-12	-2.60942e-08	5.29212e-10	-2.60942e-05	5.29212e-13
-5.54342e-08	3.96994e-10	-5.54342e-05	3.96994e-13	-5.37757e-08	-1.9736e-10	-5.37757e-05	-1.9736e-13	-4.81367e-08	1.73259e-10	-4.81367e-05	1.73259e-13	-3.43048e-08	-4.96698e-10	-3.43048e-05	-4.96698e-13
-6.8702e-08	5.96856e-10	-6.8702e-05	5.96856e-13	-6.66466e-08	-2.51021e-10	-6.66466e-05	-2.51021e-13	-5.9658e-08	-2.84217e-10	-5.9658e-05	-2.84217e-13	-4.25154e-08	9.11996e-10	-4.25154e-05	9.11996e-13
-8.19699e-08	1.28694e-10	-8.19699e-05	1.28694e-13	-7.95176e-08	2.28283e-10	-7.95176e-05	2.28283e-13	-7.11792e-08	-3.7744e-11	-7.11792e-05	-3.7744e-14	-5.0726e-08	-2.26692e-10	-5.0726e-05	-2.26692e-13
-9.52378e-08	9.48148e-11	-9.52378e-05	9.48148e-14	-9.23886e-08	-5.20231e-10	-9.23886e-05	-5.20231e-13	-8.27005e-08	1.03682e-10	-8.27005e-05	1.03682e-13	-5.89366e-08	4.40423e-10	-5.89366e-05	4.40423e-13
-1.08506e-07	-2.73758e-10	-0.000108506	-2.73758e-13	-1.0526e-07	1.91903e-10	-0.00010526	1.91903e-13	-9.42218e-08	-2.65118e-10	-9.42218e-05	-2.65118e-13	-6.71473e-08	-4.54747e-13	-6.71473e-05	-4.54747e-16
-1.21774e-07	2.95586e-11	-0.000121774	2.95586e-14	-1.18131e-07	1.57797e-10	-0.000118131	1.57797e-13	-1.05743e-07	-1.50976e-10	-0.000105743	-1.50976e-13	-7.53579e-08	-5.91172e-11	-7.53579e-05	-5.91172e-14
-1.32679e-07	-8.23093e-11	-0.000132679	-8.23093e-14	-1.28709e-07	4.51564e-10	-0.000128709	4.51564e-13	-1.15212e-07	-9.95897e-11	-0.000115212	-9.95897e-14	-8.21061e-08	6.34827e-10	-8.21061e-05	6.34827e-13
-1.32679e-07	-8.23093e-11	-0.000132679	-8.23093e-14	-1.28709e-07	4.51564e-10	-0.000128709	4.51564e-13	-1.15212e-07	-9.95897e-11	-0.000115212	-9.95897e-14	-8.21061e-08	6.34827e-10	-8.21061e-05	6.34827e-13
2.275e-05	1783.6	0.02275	1.7836	2.275e-05	1834.7	0.02275	1.8347	2.275e-05	1998.25	0.02275	1.99825	2.275e-05	2581	0.02275	2.581
4.55e-05	3557.43	0.0455	3.55743	4.55e-05	3659.65	0.0455	3.65965	4.55e-05	3987.19	0.0455	3.98719	4.55e-05	5153.83	0.0455	5.15383
7.9625e-05	6218.3	0.079625	6.2183	7.9625e-05	6397.16	0.079625	6.39716	7.9625e-05	6970.64	0.079625	6.97064	7.9625e-05	9013.11	0.079625	9.01311
0.000130813	10209.9	0.130813	10.2099	0.000130813	10503.6	0.130813	10.5036	0.000130813	11445.9	0.130813	11.4459	0.000130813	14802.1	0.130813	14.8021
0.000207594	16197.8	0.207594	16.1978	0.000207594	16663.7	0.207594	16.6637	0.000207594	18159	0.207594	18.159	0.000207594	23485.6	0.207594	23.4856
0.000322766	25181.1	0.322766	25.1811	0.000322766	25904.8	0.322766	25.9048	0.000322766	28229.1	0.322766	28.2291	0.000322766	36511.3	0.322766	36.5113
0.000495523	38658.6	0.495523	38.6586	0.000495523	39768.3	0.495523	39.7683	0.000495523	43335.2	0.495523	43.3352	0.000495523	56050.3	0.495523	56.0503
0.000723023	56411.4	0.723023	56.4114	0.000723023	58028	0.723023	58.028	0.000723023	63229.6	0.723023	63.2296	0.000723023	81781.7	0.723023	81.7817
0.000950523	74169.1	0.950523	74.1691	0.000950523	76291.2	0.950523	76.2912	0.000950523	83125.9	0.950523	83.1259	0.000950523	107514	0.950523	107.514
0.00117802	91931	1.17802	91.931	0.00117802	94557.4	1.17802	94.5574	0.00117802	103024	1.17802	103.024	0.00117802	133248	1.17802	133.248
0.00140552	109697	1.40552	109.697	0.00140552	112827	1.40552	112.827	0.00140552	122923	1.40552	122.923	0.00140552	158982	1.40552	158.982
0.00163302	127466	1.63302	127.466	0.00163302	131099	1.63302	131.099	0.00163302	142824	1.63302	142.824	0.00163302	183643	1.63302	183.643
0.00186052	145239	1.86052	145.239	0.00186052	149373	1.86052	149.373	0.00186052	162726	1.86052	162.726	0.00186052	207372	1.86052	207.372
0.00208802	163015	2.08802	163.015	0.00208802	167649	2.08802	167.649	0.00208802	182629	2.08802	182.629	0.00208802	230769	2.08802	230.769
0.00219395	171293	2.19395	171.293	0.00219395	176160	2.19395	176.16	0.00219395	191897	2.19395	191.897	0.00219395	241277	2.19395	241.277
0.00173895	135741	1.73895	135.741	0.00173895	139606	1.73895	139.606	0.00173895	152090	1.73895	152.09	0.00173895	189803	1.73895	189.803
0.00128395	100203	1.28395	100.203	0.00128395	103064	1.28395	103.064	0.00128395	112289	1.28395	112.289	0.00128395	138333	1.28395	138.333
0.000828953	64679.3	0.828953	64.6793	0.000828953	66531.4	0.828953	66.5314	0.000828953	72493.6	0.828953	72.4936	0.000828953	86863.6	0.828953	86.8636
0.000373953	29173.9	0.373953	29.1739	0.000373953	30012.2	0.373953	30.0122	0.000373953	32704.8	0.373953	32.7048	0.000373953	35397.1	0.373953	35.3971
-8.10469e-05	-6095.58	-0.0810469	-6.09558	-8.10469e-05	-6252.57	-0.0810469	-6.25257	-8.10469e-05	-6709.64	-0.0810469	-6.70964	-8.10469e-05	-13189.1	-0.0810469	-13.1891
-0.000536047	-40394.9	-0.536047	-40.3949	-0.000536047	-41438.3	-0.536047	-41.4383	-0.000536047	-44485	-0.536047	-44.485	-0.000536047	-59271.9	-0.536047	-59.2719
-0.000991047	-74725.1	-0.991047	-74.7251	-0.000991047	-76662.7	-0.991047	-76.6627	-0.000991047	-82337.6	-0.991047	-82.3376	-0.000991047	-105677	-0.991047	-105.677
-0.00144605	-109085	-1.44605	-109.085	-0.00144605	-111923	-1.44605	-111.923	-0.00144605	-120261	-1.44605	-120.261	-0.00144605	-152341	-1.44605	-152.341
-0.00190105	-143472	-1.90105	-143.472	-0.00190105	-147217	-1.90105	-147.217	-0.00190105	-158249	-1.90105	-158.249	-0.00190105	-199240	-1.90105	-199.24
-0.00219395	-165623	-2.19395	-165.623	-0.00219395	-169955	-2.19395	-169.955	-0.00219395	-182736	-2.19395	-182.736	-0.00219395	-228505	-2.19395	-228.505
-0.00173895	-131213	-1.73895	-131.213	-0.00173895	-134640	-1.73895	-134.64	-0.00173895	-144709	-1.73895	-144.709	-0.00173895	-181483	-1.73895	-181.483
-0.00128395	-96840.8	-1.28395	-96.8408	-0.00128395	-99357.5	-1.28395	-99.3575	-0.00128395	-106743	-1.28395	-106.743	-0.00128395	-134678	-1.28395	-134.678
-0.000828953	-62491.5	-0.828953	-62.4915	-0.000828953	-64109.7	-0.828953	-64.1097	-0.000828953	-68844.2	-0.828953	-68.8442	-0.000828953	-88118.6	-0.828953	-88.1186
-0.000373953	-28172	-0.373953	-28.172	-0.000373953	-28898.8	-0.373953	-28.8988	-0.000373953	-31018.3	-0.373953	-31.0183	-0.000373953	-41829.1	-0.373953	-41.8291
8.10469e-05	6329.61	0.0810469	6.32961	8.10469e-05	6511.5	0.0810469	6.5115	8.10469e-05	7094.92	0.0810469	7.09492	8.10469e-05	4145.1	0.0810469	4.1451
0.000536047	41822.7	0.536047	41.8227	0.000536047	43022.3	0.536047	43.0223	0.000536047	46878.9	0.536047	46.8789	0.000536047	54973.8	0.536047	54.9738
0.000991047	77336.6	0.991047	77.3366	0.000991047	79547.6	0.991047	79.5476	0.000991047	86670.3	0.991047	86.6703	0.000991047	106445	0.991047	106.445
0.00144605	112867	1.44605	112.867	0.00144605	116085	1.44605	116.085	0.00144605	126468	1.44605	126.468	0.00144605	157911	1.44605	157.911
0.00190105	148412	1.90105	148.412	0.00190105	152633	1.90105	152.633	0.00190105	166272	1.90105	166.272	0.00190105	209381	1.90105	209.381
0.00219395	171300	2.19395	171.3	0.00219395	176166	2.19395	176.166	0.00219395	191898	2.19395	191.898	0.00219395	242411	2.19395	242.411
0.00173895	135749	1.73895	135.749	0.00173895	139609	1.73895	139.609	0.00173895	152089	1.73895	152.089	0.00173895	190939	1.73895	190.939
0.00128395	100208	1.28395	100.208	0.00128395	103067	1.28395	103.067	0.00128395	112289	1.28395	112.289	0.00128395	139470	1.28395	139.47
0.000828953	64682.7	0.828953	64.6827	0.000828953	66533.9	0.828953	66.5339	0.000828953	72493.8	0.828953	72.4938	0.000828953	88003	0.828953	88.003
0.000373953	29175.6	0.373953	29.1756	0.000373953	30013.5	0.373953	30.0135	0.000373953	32704.9	0.373953	32.7049	0.000373953	36532.4	0.373953	36.5324
-8.10469e-05	-6095.53	-0.0810469	-6.09553	-8.10469e-05	-6252.48	-0.0810469	-6.25248	-8.10469e-05	-6709.61	-0.0810469	-6.70961	-8.10469e-05	-12290.7	-0.0810469	-12.2907
-0.000536047	-40394.8	-0.536047	-40.3948	-0.000536047	-41438.2	-0.536047	-41.4382	-0.000536047	-44485	-0.536047	-44.485	-0.000536047	-58361	-0.536047	-58.361
-0.000991047	-74725	-0.991047	-74.725	-0.000991047	-76662.6	-0.991047	-76.6626	-0.000991047	-82337.7	-0.991047	-82.3377	-0.000991047	-104746	-0.991047	-104.746
-0.00144605	-109085	-1.44605	-109.085	-0.00144605	-111923	-1.44605	-111.923	-0.00144605	-120261	-1.44605	-120.261	-0.00144605	-151391	-1.44605	-151.391
-0.00190105	-143472	-1.90105	-143.472	-0.00190105	-147217	-1.90105	-147.217	-0.00190105	-158249	-1.90105	-158.249	-0.00190105	-198273	-1.90105	-198.273
-0.00219395	-165623	-2.19395	-165.623	-0.00219395	-169955	-2.19395	-169.955	-0.00219395	-182736	-2.19395	-182.736	-0.00219395	-228564	-2.19395	-228.564
-0.00173895	-131213	-1.73895	-131.213	-0.00173895	-134640	-1.73895	-134.64	-0.00173895	-144709	-1.73895	-144.709	-0.00173895	-181544	-1.73895	-181.544
-0.00128395	-96840.6	-1.28395	-96.8406	-0.00128395	-99357.5	-1.28395	-99.3575	-0.00128395	-106743	-1.28395	-106.743	-0.00128395	-134742	-1.28395	-134.742
-0.000828953	-62491.4	-0.828953	-62.4914	-0.000828953	-64109.7	-0.828953	-64.1097	-0.000828953	-68844.3	-0.828953	-68.8443	-0.000828953	-88186.5	-0.828953	-88.1865
-0.000373953	-28172	-0.373953	-28.172	-0.000373953	-28898.8	-0.373953	-28.8988	-0.000373953	-31018.3	-0.373953	-31.0183	-0.000373953	-41902.1	-0.373953	-41.9021
8.10469e-05	6329.59	0.0810469	6.32959	8.10469e-05	6511.46	0.0810469	6.51146	8.10469e-05	7094.85	0.0810469	7.09485	8.10469e-05	4067.96	0.0810469	4.06796
0.000536047	41822.7	0.536047	41.8227	0.000536047	43022.2	0.536047	43.0222	0.000536047	46878.8	0.536047	46.8788	0.000536047	54870.3	0.536047	54.8703
0.000991047	77336.6	0.991047	77.3366	0.000991047	79547.5	0.991047	79.5475	0.000991047	86670.3	0.991047	86.6703	0.000991047	106342	0.991047	106.342
0.00144605	112867	1.44605	112.867	0.00144605	116085	1.44605	116.085	0.00144605	126468	1.44605	126.468	0.00144605	157808	1.44605	157.808
0.00190105	148412	1.90105	148.412	0.00190105	152633	1.90105	152.633	0.00190105	166272	1.90105	166.272	0.00190105	209277	1.90105	209.277
0.00219395	171300	2.19395	171.3	0.00219395	176166	2.19395	176.166	0.00219395	191898	2.19395	191.898	0.00219395	242412	2.19395	242.412
0.00173895	135749	1.73895	135.749	0.00173895	139609	1.73895	139.609	0.00173895	152089	1.73895	152.089	0.00173895	190940	1.73895	190.94
0.00128395	100208	1.28395	100.208	0.00128395	103067	1.28395	103.067	0.00128395	112289	1.28395	112.289	0.00128395	139472	1.28395	139.472
0.000828953	64682.7	0.828953	64.6827	0.000828953	66533.9	0.828953	66.5339	0.000828953	72493.8	0.828953	72.4938	0.000828953	88004.5	0.828953	88.0045
0.000373953	29175.6	0.373953	29.1756	0.000373953	30013.4	0.373953	30.0134	0.000373953	32704.9	0.373953	32.7049	0.000373953	36534	0.373953	36.534
-8.10469e-05	-6095.49	-0.0810469	-6.09549	-8.10469e-05	-6252.49	-0.0810469	-6.25249	-8.10469e-05	-6709.59	-0.0810469	-6.70959	-8.10469e-05	-12289.5	-0.0810469	-12.2895
-0.000536047	-40394.8	-0.536047	-40.3948	-0.000536047	-41438.2	-0.536047	-41.4382	-0.000536047	-44485	-0.536047	-44.485	-0.000536047	-58359.8	-0.536047	-58.3598
-0.000991047	-74725	-0.991047	-74.725	-0.000991047	-76662.5	-0.991047	-76.6625	-0.000991047	-82337.7	-0.991047	-82.3377	-0.000991047	-104744	-0.991047	-104.744
-0.00144605	-109085	-1.44605	-109.085	-0.00144605	-111923	-1.44605	-111.923	-0.00144605	-120261	-1.44605	-120.261	-0.00144605	-151389	-1.44605	-151.389
-0.00190105	-143472	-1.90105	-143.472	-0.00190105	-147217	-1.90105	-147.217	-0.00190105	-158250	-1.90105	-158.25	-0.00190105	-198271	-1.90105	-198.271
-0.00215343	-162558	-2.15343	-162.558	-0.00215343	-166809	-2.15343	-166.809	-0.00215343	-179347	-2.15343	-179.347	-0.00215343	-224368	-2.15343	-224.368
-0.00147093	-110964	-1.47093	-110.964	-0.00147093	-113852	-1.47093	-113.852	-0.00147093	-122337	-1.47093	-122.337	-0.00147093	-153947	-1.47093	-153.947
-0.00078843	-59433.6	-0.78843	-59.4336	-0.00078843	-60972.1	-0.78843	-60.9721	-0.00078843	-65472.4	-0.78843	-65.4724	-0.00078843	-84053	-0.78843	-84.053
-0.00010593	-7970.4	-0.10593	-7.9704	-0.00010593	-8175.62	-0.10593	-8.17562	-0.00010593	-8773.31	-0.10593	-8.77331	-0.00010593	-14795.7	-0.10593	-14.7957
0.00057657	44983.1	0.57657	44.9831	0.00057657	46273.8	0.57657	46.2738	0.00057657	50422.3	0.57657	50.4223	0.00057657	59454.1	0.57657	59.4541
0.00125907	98261.1	1.25907	98.2611	0.00125907	101067	1.25907	101.067	0.00125907	110113	1.25907	110.113	0.00125907	136657	1.25907	136.657
0.00194157	151573	1.94157	151.573	0.00194157	155886	1.94157	155.886	0.00194157	169816	1.94157	169.816	0.00194157	213861	1.94157	213.861
0.00262407	204898	2.62407	204.898	0.00262407	210725	2.62407	210.725	0.00262407	229532	2.62407	229.532	0.00262407	284107	2.62407	284.107
0.00330657	258215	3.30657	258.215	0.00330657	265578	3.30657	265.578	0.00330657	289256	3.30657	289.256	0.00330657	349067	3.30657	349.067
0.00398907	311551	3.98907	311.551	0.00398907	320416	3.98907	320.416	0.00398907	348989	3.98907	348.989	0.00398907	412162	3.98907	412.162
0.00438791	342726	4.38791	342.726	0.00438791	352464	4.38791	352.464	0.00438791	383899	4.38791	383.899	0.00438791	448549	4.38791	448.549
0.00347791	271549	3.47791	271.549	0.00347791	279298	3.47791	279.298	0.00347791	304241	3.47791	304.241	0.00347791	345564	3.47791	345.564
0.00256791	200401	2.56791	200.401	0.00256791	206155	2.56791	206.155	0.00256791	224617	2.56791	224.617	0.00256791	242604	2.56791	242.604
0.00165791	129289	1.65791	129.289	0.00165791	133042	1.65791	133.042	0.00165791	145001	1.65791	145.001	0.00165791	139927	1.65791	139.927
0.000747906	58233.1	0.747906	58.2331	0.000747906	59967.8	0.747906	59.9678	0.000747906	65405.5	0.747906	65.4055	0.000747906	41027.5	0.747906	41.0275
-0.000162094	-12196.5	-0.162094	-12.1965	-0.000162094	-12512.4	-0.162094	-12.5124	-0.000162094	-13432.2	-0.162094	-13.4322	-0.000162094	-51847	-0.162094	-51.847
-0.00107209	-80842.3	-1.07209	-80.8423	-0.00107209	-82935.9	-1.07209	-82.9359	-0.00107209	-89087.6	-1.07209	-89.0876	-0.00107209	-145215	-1.07209	-145.215
-0.00198209	-149599	-1.98209	-149.599	-0.00198209	-153501	-1.98209	-153.501	-0.00198209	-165022	-1.98209	-165.022	-0.00198209	-238764	-1.98209	-238.764
-0.00289209	-218458	-2.89209	-218.458	-0.00289209	-224194	-2.89209	-224.194	-0.00289209	-241194	-2.89209	-241.194	-0.00289209	-321221	-2.89209	-321.221
-0.00380209	-287413	-3.80209	-287.413	-0.00380209	-295000	-3.80209	-295	-0.00380209	-317569	-3.80209	-317.569	-0.00380209	-400583	-3.80209	-400.583
-0.00438791	-331849	-4.38791	-331.849	-0.00438791	-340636	-4.38791	-340.636	-0.00438791	-366830	-4.38791	-366.83	-0.00438791	-451236	-4.38791	-451.236
-0.00347791	-262832	-3.47791	-262.832	-0.00347791	-269764	-3.47791	-269.764	-0.00347791	-290339	-3.47791	-290.339	-0.00347791	-356015	-3.47791	-356.015
-0.00256791	-193905	-2.56791	-193.905	-0.00256791	-198996	-2.56791	-198.996	-0.00256791	-214033	-2.56791	-214.033	-0.00256791	-261420	-2.56791	-261.42
-0.00165791	-125072	-1.65791	-125.072	-0.00165791	-128346	-1.65791	-128.346	-0.00165791	-137942	-1.65791	-137.942	-0.00165791	-167605	-1.65791	-167.605
-0.000747906	-56340.6	-0.747906	-56.3406	-0.000747906	-57823.9	-0.747906	-57.8239	-0.000747906	-62100.9	-0.747906	-62.1009	-0.000747906	-74786.2	-0.747906	-74.7862
0.000162094	12619	0.162094	12.619	0.000162094	12987.5	0.162094	12.9875	0.000162094	14180.5	0.162094	14.1805	0.000162094	17051.6	0.162094	17.0516
0.00107209	83550.3	1.07209	83.5503	0.00107209	86000.1	1.07209	86.0001	0.00107209	93759.1	1.07209	93.7591	0.00107209	119319	1.07209	119.319
0.00198209	154635	1.98209	154.635	0.00198209	159092	1.98209	159.092	0.00198209	173363	1.98209	173.363	0.00198209	222042	1.98209	222.042
0.00289209	225762	2.89209	225.762	0.00289209	232218	2.89209	232.218	0.00289209	252986	2.89209	252.986	0.00289209	324200	2.89209	324.2
0.00380209	296921	3.80209	296.921	0.00380209	305371	3.80209	305.371	0.00380209	332626	3.80209	332.626	0.00380209	415456	3.80209	415.456
0.00438791	342732	4.38791	342.732	0.00438791	352472	4.38791	352.472	0.00438791	383901	4.38791	383.901	0.00438791	468313	4.38791	468.313
0.00347791	271557	3.47791	271.557	0.00347791	279305	3.47791	279.305	0.00347791	304253	3.47791	304.253	0.00347791	365408	3.47791	365.408
0.00256791	200408	2.56791	200.408	0.00256791	206161	2.56791	206.161	0.00256791	224619	2.56791	224.619	0.00256791	262519	2.56791	262.519
0.00165791	129294	1.65791	129.294	0.00165791	133046	1.65791	133.046	0.00165791	145001	1.65791	145.001	0.00165791	159767	1.65791	159.767
0.000747906	58240.5	0.747906	58.2405	0.000747906	59969	0.747906	59.969	0.000747906	65405.9	0.747906	65.4059	0.000747906	58466.3	0.747906	58.4663
-0.000162094	-12191.1	-0.162094	-12.1911	-0.000162094	-12512.1	-0.162094	-12.5121	-0.000162094	-13432.2	-0.162094	-13.4322	0.000520406	34978.9	0.520406	34.9789
-0.00107209	-80838.6	-1.07209	-80.8386	-0.00107209	-82935.6	-1.07209	-82.9356	-0.00107209	-89087.8	-1.07209	-89.0878	0.000179156	-15.9979	0.179156	-0.0159979
-0.00198209	-149595	-1.98209	-149.595	-0.00198209	-153501	-1.98209	-153.501	-0.00198209	-165023	-1.98209	-165.023	-0.000332719	-52045.3	-0.332719	-52.0453
-0.00289209	-218455	-2.89209	-218.455	-0.00289209	-224194	-2.89209	-224.194	-0.00289209	-241195	-2.89209	-241.195	-0.00110053	-130383	-1.10053	-130.383
-0.00380209	-287412	-3.80209	-287.412	-0.00380209	-295000	-3.80209	-295	-0.00380209	-317570	-3.80209	-317.57	-0.00201053	-224055	-2.01053	-224.055
-0.00438791	-331848	-4.38791	-331.848	-0.00438791	-340635	-4.38791	-340.635	-0.00438791	-366831	-4.38791	-366.831	-0.00292053	-318518	-2.92053	-318.518
-0.00347791	-262831	-3.47791	-262.831	-0.00347791	-269763	-3.47791	-269.763	-0.00347791	-290340	-3.47791	-290.34	-0.00383053	-408272	-3.83053	-408.272
-0.00256791	-193902	-2.56791	-193.902	-0.00256791	-198996	-2.56791	-198.996	-0.00256791	-214034	-2.56791	-214.034	-0.00435947	-454795	-4.35947	-454.795
-0.00165791	-125065	-1.65791	-125.065	-0.00165791	-128345	-1.65791	-128.345	-0.00165791	-137942	-1.65791	-137.942	-0.00344947	-359546	-3.44947	-359.546
-0.000747906	-56329.3	-0.747906	-56.3293	-0.000747906	-57823	-0.747906	-57.823	-0.000747906	-62101	-0.747906	-62.101	-0.00253947	-264902	-2.53947	-264.902
0.000162094	12618.2	0.162094	12.6182	0.000162094	12987.3	0.162094	12.9873	0.000162094	14180.3	0.162094	14.1803	-0.00162947	-171025	-1.62947	-171.025
0.00107209	83539.8	1.07209	83.5398	0.00107209	85997.3	1.07209	85.9973	0.00107209	93758.9	1.07209	93.7589	-0.000719469	-78108.1	-0.719469	-78.1081
0.00198209	154624	1.98209	154.624	0.00198209	159089	1.98209	159.089	0.00198209	173363	1.98209	173.363	0.000190531	13901.2	0.190531	13.9012
0.00289209	225752	2.89209	225.752	0.00289209	232215	2.89209	232.215	0.00289209	252986	2.89209	252.986	0.00110053	113554	1.10053	113.554
0.00380209	296910	3.80209	296.91	0.00380209	305368	3.80209	305.368	0.00380209	332626	3.80209	332.626	0.00201053	216197	2.01053	216.197
0.00438791	342730	4.38791	342.73	0.00438791	352471	4.38791	352.471	0.00438791	383900	4.38791	383.9	0.00292053	318926	2.92053	318.926
0.00347791	271555	3.47791	271.555	0.00347791	279305	3.47791	279.305	0.00347791	304253	3.47791	304.253	0.00383053	420207	3.83053	420.207
0.00256791	200407	2.56791	200.407	0.00256791	206161	2.56791	206.161	0.00256791	224618	2.56791	224.618	0.00435947	469672	4.35947	469.672
0.00165791	129293	1.65791	129.293	0.00165791	133045	1.65791	133.045	0.00165791	145001	1.65791	145.001	0.00344947	366757	3.44947	366.757
0.000747906	58240.4	0.747906	58.2404	0.000747906	59968.7	0.747906	59.9687	0.000747906	65405.6	0.747906	65.4056	0.00253947	263881	2.53947	263.881
-0.000162094	-12190.9	-0.162094	-12.1909	-0.000162094	-12511.9	-0.162094	-12.5119	-0.000162094	-13432.1	-0.162094	-13.4321	0.00162947	161140	1.62947	161.14
-0.00107209	-80838.5	-1.07209	-80.8385	-0.00107209	-82935.5	-1.07209	-82.9355	-0.00107209	-89088	-1.07209	-89.088	0.000719469	59576.5	0.719469	59.5765
-0.00198209	-149595	-1.98209	-149.595	-0.00198209	-153501	-1.98209	-153.501	-0.00198209	-165023	-1.98209	-165.023	0.000491969	35939.1	0.491969	35.9391
-0.00289209	-218455	-2.89209	-218.455	-0.00289209	-224194	-2.89209	-224.194	-0.00289209	-241195	-2.89209	-241.195	0.000150719	889.798	0.150719	0.889798
-0.00380209	-287412	-3.80209	-287.412	-0.00380209	-295000	-3.80209	-295	-0.00380209	-317571	-3.80209	-317.571	-0.000361156	-51086.4	-0.361156	-51.0864
-0.00434738	-328774	-4.34738	-328.774	-0.00434738	-337477	-4.34738	-337.477	-0.00434738	-363422	-4.34738	-363.422	-0.00112897	-129380	-1.12897	-129.38
-0.00320988	-242520	-3.20988	-242.52	-0.00320988	-248908	-3.20988	-248.908	-0.00320988	-267846	-3.20988	-267.846	-0.00203897	-222946	-2.03897	-222.946
-0.00207238	-156407	-2.07238	-156.407	-0.00207238	-160509	-2.07238	-160.509	-0.00207238	-172571	-2.07238	-172.571	-0.00294897	-317255	-2.94897	-317.255
-0.000934883	-70446.6	-0.934883	-70.4466	-0.000934883	-72301.3	-0.934883	-72.3013	-0.000934883	-77661.6	-0.934883	-77.6616	-0.00385897	-411610	-3.85897	-411.61
0.000202617	15773.8	0.202617	15.7738	0.000202617	16232.6	0.202617	16.2326	0.000202617	17723.1	0.202617	17.7231	-0.00427629	-449971	-4.27629	-449.971
0.00134012	104473	1.34012	104.473	0.00134012	107522	1.34012	107.522	0.00134012	117202	1.34012	117.202	-0.00313879	-331064	-3.13879	-331.064
0.00247762	193354	2.47762	193.354	0.00247762	198907	2.47762	198.907	0.00247762	216718	2.47762	216.718	-0.00200129	-213192	-2.00129	-213.192
0.00361512	282291	3.61512	282.291	0.00361512	290338	3.61512	290.338	0.00361512	316261	3.61512	316.261	-0.000863789	-96604.5	-0.863789	-96.6045
0.00475262	371242	4.75262	371.242	0.00475262	381783	4.75262	381.783	0.00475262	415825	4.75262	415.825	0.000273711	18637	0.273711	18.637
0.00589012	460041	5.89012	460.041	0.00589012	473214	5.89012	473.214	0.00589012	514550	5.89012	514.55	0.00141121	143148	1.41121	143.148
0.00658186	511259	6.58186	511.259	0.00658186	528849	6.58186	528.849	0.00658186	573622	6.58186	573.622	0.00254871	271589	2.54871	271.589
0.00521686	404435	5.21686	404.435	0.00521686	419044	5.21686	419.044	0.00521686	454115	5.21686	454.115	0.00368621	400078	3.68621	400.078
0.00385186	297648	3.85186	297.648	0.00385186	309272	3.85186	309.272	0.00385186	334630	3.85186	334.63	0.00482371	512547	4.82371	512.547
0.00248686	190914	2.48686	190.914	0.00248686	199546	2.48686	199.546	0.00248686	215174	2.48686	215.174	0.00596121	612718	5.96121	612.718
0.00112186	84349.9	1.12186	84.3499	0.00112186	89901	1.12186	89.901	0.00112186	95761.8	1.12186	95.7618	0.00649655	659467	6.49655	659.467
-0.000243141	-21351.2	-0.243141	-21.3512	-0.000243141	-18756.5	-0.243141	-18.7565	-0.000243141	-21936.5	-0.243141	-21.9365	0.00513155	505168	5.13155	505.168
-0.00160814	-124386	-1.60814	-124.386	-0.00160814	-124479	-1.60814	-124.479	-0.00160814	-135558	-1.60814	-135.558	0.00376655	351006	3.76655	351.006
-0.00297314	-227654	-2.97314	-227.654	-0.00297314	-230490	-2.97314	-230.49	-0.00297314	-249768	-2.97314	-249.768	0.00240155	197674	2.40155	197.674
-0.00433814	-331029	-4.33814	-331.029	-0.00433814	-336745	-4.33814	-336.745	-0.00433814	-364430	-4.33814	-364.43	0.00103655	52393.8	1.03655	52.3938
-0.00570314	-434295	-5.70314	-434.295	-0.00570314	-443243	-5.70314	-443.243	-0.00570314	-479461	-5.70314	-479.461	-0.000328453	-87664.1	-0.328453	-87.6641
-0.00658186	-493714	-6.58186	-493.714	-0.00658186	-511810	-6.58186	-511.81	-0.00658186	-553596	-6.58186	-553.596	-0.00169345	-228142	-1.69345	-228.142
-0.00521686	-389910	-5.21686	-389.91	-0.00521686	-405210	-5.21686	-405.21	-0.00521686	-438377	-5.21686	-438.377	-0.00305845	-362536	-3.05845	-362.536
-0.00385186	-286277	-3.85186	-286.277	-0.00385186	-298798	-3.85186	-298.798	-0.00385186	-323486	-3.85186	-323.486	-0.00442345	-481220	-4.42345	-481.22
-0.00248686	-182827	-2.48686	-182.827	-0.00248686	-192601	-2.48686	-192.601	-0.00248686	-208994	-2.48686	-208.994	-0.00578845	-597898	-5.78845	-597.898
-0.00112186	-79592.8	-1.12186	-79.5928	-0.00112186	-86657.7	-1.12186	-86.6577	-0.00112186	-94997.5	-1.12186	-94.9975	-0.00649655	-658022	-6.49655	-658.022
0.000243141	23638.7	0.243141	23.6387	0.000243141	19519.9	0.243141	19.5199	0.000243141	18889	0.243141	18.889	-0.00513155	-514284	-5.13155	-514.284
0.00160814	130001	1.60814	130.001	0.00160814	128974	1.60814	128.974	0.00160814	138251	1.60814	138.251	-0.00376655	-371675	-3.76655	-371.675
0.00297314	236652	2.97314	236.652	0.00297314	238658	2.97314	238.658	0.00297314	257673	2.97314	257.673	-0.00240155	-230583	-2.40155	-230.583
0.00433814	343287	4.33814	343.287	0.00433814	348401	4.33814	348.401	0.00433814	377134	4.33814	377.134	-0.00103655	-92033.7	-1.03655	-92.0337
0.00570314	449750	5.70314	449.75	0.00570314	458209	5.70314	458.209	0.00570314	496622	5.70314	496.622	0.000328453	48080.8	0.328453	48.0808
0.00658186	511808	6.58186	511.808	0.00658186	528822	6.58186	528.822	0.00658186	573524	6.58186	573.524	0.00169345	201088	1.69345	201.088
0.00521686	404990	5.21686	404.99	0.00521686	419018	5.21686	419.018	0.00521686	454024	5.21686	454.024	0.00305845	354880	3.05845	354.88
0.00385186	298208	3.85186	298.208	0.00385186	309247	3.85186	309.247	0.00385186	334544	3.85186	334.544	0.00442345	498388	4.42345	498.388
0.00248686	191480	2.48686	191.48	0.00248686	199522	2.48686	199.522	0.00248686	215095	2.48686	215.095	0.00578845	620060	5.78845	620.06
0.00112186	84930.9	1.12186	84.9309	0.00112186	89888.7	1.12186	89.8887	0.00112186	95688.4	1.12186	95.6884	0.00649655	682318	6.49655	682.318
-0.000243141	-20737.6	-0.243141	-20.7376	-0.000243141	-18762.8	-0.243141	-18.7628	-0.000243141	-21979.3	-0.243141	-21.9793	0.00513155	528007	5.13155	528.007
-0.00160814	-123777	-1.60814	-123.777	-0.00160814	-124487	-1.60814	-124.487	-0.00160814	-135584	-1.60814	-135.584	0.00376655	373887	3.76655	373.887
-0.00297314	-227047	-2.97314	-227.047	-0.00297314	-230499	-2.97314	-230.499	-0.00297314	-249783	-2.97314	-249.783	0.00240155	220386	2.40155	220.386
-0.00433814	-330466	-4.33814	-330.466	-0.00433814	-336755	-4.33814	-336.755	-0.00433814	-364438	-4.33814	-364.438	0.00103655	72569.6	1.03655	72.5696
-0.00570314	-433749	-5.70314	-433.749	-0.00570314	-443244	-5.70314	-443.244	-0.00570314	-479462	-5.70314	-479.462	-0.000328453	-67387.3	-0.328453	-67.3873
-0.00658186	-494202	-6.58186	-494.202	-0.00658186	-511820	-6.58186	-511.82	-0.00658186	-553632	-6.58186	-553.632	-0.00169345	-207217	-1.69345	-207.217
-0.00521686	-390400	-5.21686	-390.4	-0.00521686	-405220	-5.21686	-405.22	-0.00521686	-438412	-5.21686	-438.412	-0.00305845	-348707	-3.05845	-348.707
-0.00385186	-286766	-3.85186	-286.766	-0.00385186	-298806	-3.85186	-298.806	-0.00385186	-323521	-3.85186	-323.521	-0.00442345	-489408	-4.42345	-489.408
-0.00248686	-183318	-2.48686	-183.318	-0.00248686	-192608	-2.48686	-192.608	-0.00248686	-209029	-2.48686	-209.029	-0.00578845	-610629	-5.78845	-610.629
-0.00112186	-80083	-1.12186	-80.083	-0.00112186	-86662.1	-1.12186	-86.6621	-0.00112186	-95031	-1.12186	-95.031	-0.00649655	-671192	-6.49655	-671.192
0.000243141	23161.9	0.243141	23.1619	0.000243141	19506.9	0.243141	19.5069	0.000243141	18841.8	0.243141	18.8418	-0.00513155	-527345	-5.13155	-527.345
0.00160814	129525	1.60814	129.525	0.00160814	128951	1.60814	128.951	0.00160814	138204	1.60814	138.204	-0.00376655	-384573	-3.76655	-384.573
0.00297314	236164	2.97314	236.164	0.00297314	238635	2.97314	238.635	0.00297314	257625	2.97314	257.625	-0.00240155	-243237	-2.40155	-243.237
0.00433814	342855	4.33814	342.855	0.00433814	348378	4.33814	348.378	0.00433814	377086	4.33814	377.086	-0.00103655	-103925	-1.03655	-103.925
0.00570314	449325	5.70314	449.325	0.00570314	458182	5.70314	458.182	0.00570314	496574	5.70314	496.574	0.000328453	35411.5	0.328453	35.4115
0.00658186	512271	6.58186	512.271	0.00658186	528813	6.58186	528.813	0.00658186	573514	6.58186	573.514	0.00169345	184443	1.69345	184.443
0.00521686	405453	5.21686	405.453	0.00521686	419009	5.21686	419.009	0.00521686	454014	5.21686	454.014	0.00305845	338264	3.05845	338.264
0.00385186	298671	3.85186	298.671	0.00385186	309238	3.85186	309.238	0.00385186	334534	3.85186	334.534	0.00442345	492084	4.42345	492.084
0.00248686	191942	2.48686	191.942	0.00248686	199513	2.48686	199.513	0.00248686	215085	2.48686	215.085	0.00578845	629184	5.78845	629.184
0.00112186	85393.6	1.12186	85.3936	0.00112186	89881.2	1.12186	89.8812	0.00112186	95678.4	1.12186	95.6784	0.00649655	691564	6.49655	691.564
-0.000243141	-20262.4	-0.243141	-20.2624	-0.000243141	-18766.5	-0.243141	-18.7665	-0.000243141	-21987.3	-0.243141	-21.9873	0.00513155	537255	5.13155	537.255
-0.00160814	-123304	-1.60814	-123.304	-0.00160814	-124491	-1.60814	-124.491	-0.00160814	-135592	-1.60814	-135.592	0.00376655	383133	3.76655	383.133
-0.00297314	-226575	-2.97314	-226.575	-0.00297314	-230504	-2.97314	-230.504	-0.00297314	-249791	-2.97314	-249.791	0.00240155	229596	2.40155	229.596
-0.00433814	-330035	-4.33814	-330.035	-0.00433814	-336760	-4.33814	-336.76	-0.00433814	-364446	-4.33814	-364.446	0.00103655	81024.6	1.03655	81.0246
-0.00570314	-433331	-5.70314	-433.331	-0.00570314	-443244	-5.70314	-443.244	-0.00570314	-479471	-5.70314	-479.471	-0.000328453	-59479.6	-0.328453	-59.4796
-0.00654134	-492406	-6.54134	-492.406	-0.00654134	-508669	-6.54134	-508.669	-0.00654134	-550217	-6.54134	-550.217	-0.00169345	-199211	-1.69345	-199.211
-0.00494884	-371327	-4.94884	-371.327	-0.00494884	-384325	-4.94884	-384.325	-0.00494884	-415833	-4.94884	-415.833	-0.00305845	-340509	-3.05845	-340.509
-0.00335634	-250482	-3.35634	-250.482	-0.00335634	-260242	-3.35634	-260.242	-0.00335634	-281915	-3.35634	-281.915	-0.00442345	-482731	-4.42345	-482.731
-0.00176384	-129907	-1.76384	-129.907	-0.00176384	-136471	-1.76384	-136.471	-0.00176384	-148584	-1.76384	-148.584	-0.00578845	-617507	-5.78845	-617.507
-0.000171336	-9632.25	-0.171336	-9.63225	-0.000171336	-13069.6	-0.171336	-13.0696	-0.000171336	-16047.4	-0.171336	-16.0474	-0.0064418	-673614	-6.4418	-673.614
0.00142116	113664	1.42116	113.664	0.00142116	113909	1.42116	113.909	0.00142116	121844	1.42116	121.844	-0.0048493	-505826	-4.8493	-505.826
0.00301366	238050	3.01366	238.05	0.00301366	241865	3.01366	241.865	0.00301366	261167	3.01366	261.167	-0.0032568	-339513	-3.2568	-339.513
0.00460616	362533	4.60616	362.533	0.00460616	369903	4.60616	369.903	0.00460616	400543	4.60616	400.543	-0.0016643	-175409	-1.6643	-175.409
0.00619866	486226	6.19866	486.226	0.00619866	498031	6.19866	498.031	0.00619866	539953	6.19866	539.953	-7.18047e-05	-13664.9	-0.0718047	-13.6649
0.00779116	566664	7.79116	566.664	0.00779116	625715	7.79116	625.715	0.00779116	675907	7.79116	675.907	0.0015207	155439	1.5207	155.439
0.00877581	599082	8.77581	599.082	0.00877581	688038	8.77581	688.038	0.00877581	757436	8.77581	757.436	0.0031132	334257	3.1132	334.257
0.00695581	456638	6.95581	456.638	0.00695581	541590	6.95581	541.59	0.00695581	598068	6.95581	598.068	0.0047057	513886	4.7057	513.886
0.00513581	314224	5.13581	314.224	0.00513581	395179	5.13581	395.179	0.00513581	438724	5.13581	438.724	0.0062982	678985	6.2982	678.985
0.00331581	171881	3.31581	171.881	0.00331581	248829	3.31581	248.829	0.00331581	279408	3.31581	279.408	0.0078907	817941	7.8907	817.941
0.00149581	29713.4	1.49581	29.7134	0.00149581	102646	1.49581	102.646	0.00149581	120191	1.49581	120.191	0.00866206	880997	8.66206	880.997
-0.000324188	-111806	-0.324188	-111.806	-0.000324188	-42560.5	-0.324188	-42.5605	-0.000324188	-35218.8	-0.324188	-35.2188	0.00684206	675360	6.84206	675.36
-0.00214419	-249632	-2.14419	-249.632	-0.00214419	-183580	-2.14419	-183.58	-0.00214419	-186970	-2.14419	-186.97	0.00502206	470026	5.02206	470.026
-0.00396419	-386980	-3.96419	-386.98	-0.00396419	-325133	-3.96419	-325.133	-0.00396419	-339682	-3.96419	-339.682	0.00320206	266420	3.20206	266.42
-0.00578419	-484922	-5.78419	-484.922	-0.00578419	-466712	-5.78419	-466.712	-0.00578419	-492613	-5.78419	-492.613	0.00138206	72437.4	1.38206	72.4374
-0.00760419	-543630	-7.60419	-543.63	-0.00760419	-600539	-7.60419	-600.539	-0.00760419	-642547	-7.60419	-642.547	-0.000437938	-114944	-0.437938	-114.944
-0.00877581	-577000	-8.77581	-577	-0.00877581	-661198	-8.77581	-661.198	-0.00877581	-736077	-8.77581	-736.077	-0.00225794	-303017	-2.25794	-303.017
-0.00695581	-438174	-6.95581	-438.174	-0.00695581	-518686	-6.95581	-518.686	-0.00695581	-581964	-6.95581	-581.964	-0.00407794	-489904	-4.07794	-489.904
-0.00513581	-299581	-5.13581	-299.581	-0.00513581	-376444	-5.13581	-376.444	-0.00513581	-428350	-5.13581	-428.35	-0.00589794	-649510	-5.89794	-649.51
-0.00331581	-161255	-3.31581	-161.255	-0.00331581	-234454	-3.31581	-234.454	-0.00331581	-275354	-3.31581	-275.354	-0.00771794	-802390	-7.71794	-802.39
-0.00149581	-23227.4	-1.49581	-23.2274	-0.00149581	-92965.9	-1.49581	-92.9659	-0.00149581	-123186	-1.49581	-123.186	-0.00866206	-872558	-8.66206	-872.558
0.000324188	114335	0.324188	114.335	0.000324188	47812.5	0.324188	47.8125	0.000324188	28100.8	0.324188	28.1008	-0.00820706	-824175	-8.20706	-824.175
0.00214419	253993	2.14419	253.993	0.00214419	193591	2.14419	193.591	0.00214419	187090	2.14419	187.09	-0.00752456	-751748	-7.52456	-751.748
0.00396419	395651	3.96419	395.651	0.00396419	339856	3.96419	339.856	0.00396419	346327	3.96419	346.327	-0.00650081	-643471	-6.50081	-643.471
0.00578419	505666	5.78419	505.666	0.00578419	485866	5.78419	485.866	0.00578419	505525	5.78419	505.525	-0.00496519	-482043	-4.96519	-482.043
0.00760419	570598	7.60419	570.598	0.00760419	626128	7.60419	626.128	0.00760419	663094	7.60419	663.094	-0.00314519	-293193	-3.14519	-293.193
0.00877581	607364	8.77581	607.364	0.00877581	691079	8.77581	691.079	0.00877581	760238	8.77581	760.238	-0.00132519	-107763	-1.32519	-107.763
0.00695581	464977	6.95581	464.977	0.00695581	544640	6.95581	544.64	0.00695581	600879	6.95581	600.879	0.000494812	81529.5	0.494812	81.5295
0.00513581	322628	5.13581	322.628	0.00513581	398240	5.13581	398.24	0.00513581	441547	5.13581	441.547	0.00231481	282149	2.31481	282.149
0.00331581	180348	3.31581	180.348	0.00331581	251902	3.31581	251.902	0.00331581	282255	3.31581	282.255	0.00413481	487204	4.13481	487.204
0.00149581	38312.4	1.49581	38.3124	0.00149581	105747	1.49581	105.747	0.00149581	123063	1.49581	123.063	0.00595481	677369	5.95481	677.369
-0.000324188	-102876	-0.324188	-102.876	-0.000324188	-39286.9	-0.324188	-39.2869	-0.000324188	-32447.8	-0.324188	-32.4478	0.00777481	835588	7.77481	835.588
-0.00214419	-240358	-2.14419	-240.358	-0.00214419	-180305	-2.14419	-180.305	-0.00214419	-183928	-2.14419	-183.928	0.00860519	904552	8.60519	904.552
-0.00396419	-378017	-3.96419	-378.017	-0.00396419	-321851	-3.96419	-321.851	-0.00396419	-336531	-3.96419	-336.531	0.00815019	853091	8.15019	853.091
-0.00578419	-492193	-5.78419	-492.193	-0.00578419	-463551	-5.78419	-463.551	-0.00578419	-489834	-5.78419	-489.834	0.00746769	775995	7.46769	775.995
-0.00760419	-552139	-7.60419	-552.139	-0.00760419	-601560	-7.60419	-601.56	-0.00760419	-642704	-7.60419	-642.704	0.00644394	660424	6.44394	660.424
-0.00877581	-584814	-8.77581	-584.814	-0.00877581	-663324	-8.77581	-663.324	-0.00877581	-737447	-8.77581	-737.447	0.00490831	487116	4.90831	487.116
-0.00695581	-445973	-6.95581	-445.973	-0.00695581	-520818	-6.95581	-520.818	-0.00695581	-583281	-6.95581	-583.281	0.00308831	283596	3.08831	283.596
-0.00513581	-307373	-5.13581	-307.373	-0.00513581	-378583	-5.13581	-378.583	-0.00513581	-429593	-5.13581	-429.593	0.00126831	88313.2	1.26831	88.3132
-0.00331581	-169033	-3.31581	-169.033	-0.00331581	-236613	-3.31581	-236.613	-0.00331581	-276498	-3.31581	-276.498	-0.000551687	-100571	-0.551687	-100.571
-0.00149581	-30985.9	-1.49581	-30.9859	-0.00149581	-95108.8	-1.49581	-95.1088	-0.00149581	-124290	-1.49581	-124.29	-0.00237169	-288482	-2.37169	-288.482
0.000324188	106576	0.324188	106.576	0.000324188	45682.9	0.324188	45.6829	0.000324188	26745.6	0.324188	26.7456	-0.00419169	-477770	-4.19169	-477.77
0.00214419	246090	2.14419	246.09	0.00214419	191491	2.14419	191.491	0.00214419	185307	2.14419	185.307	-0.00601169	-665214	-6.01169	-665.214
0.00396419	387867	3.96419	387.867	0.00396419	337727	3.96419	337.727	0.00396419	344525	3.96419	344.525	-0.00783169	-821488	-7.83169	-821.488
0.00578419	510644	5.78419	510.644	0.00578419	483848	5.78419	483.848	0.00578419	503774	5.78419	503.774	-0.00854831	-880325	-8.54831	-880.325
0.00760419	577512	7.60419	577.512	0.00760419	626823	7.60419	626.823	0.00760419	662711	7.60419	662.711	-0.00672831	-687003	-6.72831	-687.003
0.00877581	614191	8.77581	614.191	0.00877581	693134	8.77581	693.134	0.00877581	761259	8.77581	761.259	-0.00490831	-495147	-4.90831	-495.147
0.00695581	471807	6.95581	471.807	0.00695581	546693	6.95581	546.693	0.00695581	601914	6.95581	601.914	-0.00308831	-305814	-3.08831	-305.814
0.00513581	329462	5.13581	329.462	0.00513581	400292	5.13581	400.292	0.00513581	442600	5.13581	442.6	-0.00126831	-119263	-1.26831	-119.263
0.00331581	187183	3.31581	187.183	0.00331581	253954	3.31581	253.954	0.00331581	283329	3.31581	283.329	0.000551687	69650.3	0.551687	69.6503
0.00149581	45165.2	1.49581	45.1652	0.00149581	107805	1.49581	107.805	0.00149581	124147	1.49581	124.147	0.00237169	266732	2.37169	266.732
-0.000324188	-95875.9	-0.324188	-95.8759	-0.000324188	-37157.5	-0.324188	-37.1575	-0.000324188	-31528.9	-0.324188	-31.5289	0.00419169	471141	4.19169	471.141
-0.00214419	-233243	-2.14419	-233.243	-0.00214419	-178179	-2.14419	-178.179	-0.00214419	-182822	-2.14419	-182.822	0.00601169	675935	6.01169	675.935
-0.00396419	-371058	-3.96419	-371.058	-0.00396419	-319723	-3.96419	-319.723	-0.00396419	-335413	-3.96419	-335.413	0.00783169	850556	7.83169	850.556
-0.00578419	-495479	-5.78419	-495.479	-0.00578419	-461506	-5.78419	-461.506	-0.00578419	-488692	-5.78419	-488.692	0.00828669	889779	8.28669	889.779
-0.00760419	-559008	-7.60419	-559.008	-0.00760419	-600828	-7.60419	-600.828	-0.00760419	-642060	-7.60419	-642.06	0.00896919	938173	8.96919	938.173
-0.00873529	-590207	-8.73529	-590.207	-0.00873529	-663411	-8.73529	-663.411	-0.00873529	-735082	-8.73529	-735.082	0.00820706	852044	8.20706	852.044
-0.00668779	-434040	-6.68779	-434.04	-0.00668779	-503125	-6.68779	-503.125	-0.00668779	-561660	-6.68779	-561.66	0.00667144	678658	6.67144	678.658
-0.00464029	-278185	-4.64029	-278.185	-0.00464029	-343192	-4.64029	-343.192	-0.00464029	-388846	-4.64029	-388.846	0.00485144	473412	4.85144	473.412
-0.00259279	-122676	-2.59279	-122.676	-0.00259279	-183656	-2.59279	-183.656	-0.00259279	-216850	-2.59279	-216.85	0.00303144	270468	3.03144	270.468
-0.000545289	32370.8	-0.545289	32.3708	-0.000545289	-24814.6	-0.545289	-24.8146	-0.000545289	-46450.7	-0.545289	-46.4507	0.00121144	75735.8	1.21144	75.7358
0.00150221	187831	1.50221	187.831	0.00150221	136790	1.50221	136.79	0.00150221	127933	1.50221	127.933	-0.000608562	-113655	-0.608562	-113.655
0.00354971	347262	3.54971	347.262	0.00354971	301185	3.54971	301.185	0.00354971	307021	3.54971	307.021	-0.00242856	-301887	-2.42856	-301.887
0.00559721	501874	5.59721	501.874	0.00559721	465717	5.59721	465.717	0.00559721	486231	5.59721	486.231	-0.00424856	-491640	-4.24856	-491.64
0.00764471	584986	7.64471	584.986	0.00764471	627833	7.64471	627.833	0.00764471	665074	7.64471	665.074	-0.00606856	-682478	-6.06856	-682.478
0.00969221	647289	9.69221	647.289	0.00969221	732565	9.69221	732.565	0.00969221	820393	9.69221	820.393	-0.00788856	-846721	-7.88856	-846.721
0.0109698	679541	10.9698	679.541	0.0109698	777256	10.9698	777.256	0.0109698	877183	10.9698	877.183	-0.00834356	-884625	-8.34356	-884.625
0.00869477	501543	8.69477	501.543	0.00869477	594220	8.69477	594.22	0.00869477	677990	8.69477	677.99	-0.00902606	-927171	-9.02606	-927.171
0.00641977	323565	6.41977	323.565	0.00641977	411225	6.41977	411.225	0.00641977	478857	6.41977	478.857	-0.00803146	-821088	-8.03146	-821.088
0.00414477	145651	4.14477	145.651	0.00414477	228290	4.14477	228.29	0.00414477	279804	4.14477	279.804	-0.00630388	-637677	-6.30388	-637.677
0.00186977	-31994.8	1.86977	-31.9948	0.00186977	45518.2	1.86977	45.5182	0.00186977	80867	1.86977	80.867	-0.00425638	-422313	-4.25638	-422.313
-0.000405234	-208711	-0.405234	-208.711	-0.000405234	-136656	-0.405234	-136.656	-0.000405234	-113641	-0.405234	-113.641	-0.00220888	-210145	-2.20888	-210.145
-0.00268023	-380914	-2.68023	-380.914	-0.00268023	-313415	-2.68023	-313.415	-0.00268023	-303410	-2.68023	-303.41	-0.000161383	804.214	-0.161383	0.804214
-0.00495523	-503953	-4.95523	-503.953	-0.00495523	-490153	-4.95523	-490.153	-0.00495523	-494586	-4.95523	-494.586	0.00188612	217590	1.88612	217.59
-0.00723023	-567489	-7.23023	-567.489	-0.00723023	-623469	-7.23023	-623.469	-0.00723023	-679344	-7.23023	-679.344	0.00393362	445589	3.93362	445.589
-0.00950523	-623015	-9.50523	-623.015	-0.00950523	-701258	-9.50523	-701.258	-0.00950523	-794950	-9.50523	-794.95	0.00598112	676235	5.98112	676.235
-0.0109698	-653180	-10.9698	-653.18	-0.0109698	-745479	-10.9698	-745.479	-0.0109698	-848051	-10.9698	-848.051	0.00802862	881527	8.02862	881.527
-0.00869477	-479208	-8.69477	-479.208	-0.00869477	-566861	-8.69477	-566.861	-0.00869477	-654649	-8.69477	-654.649	0.00854049	925457	8.54049	925.457
-0.00641977	-305570	-6.41977	-305.57	-0.00641977	-388606	-6.41977	-388.606	-0.00641977	-461808	-6.41977	-461.808	0.0093083	977653	9.3083	977.653
-0.00414477	-132357	-4.14477	-132.357	-0.00414477	-210792	-4.14477	-210.792	-0.00414477	-269657	-4.14477	-269.657	0.01046	1037720	10.46	1037.72
-0.00186977	40363.3	-1.86977	40.3633	-0.00186977	-33335.9	-1.86977	-33.3359	-0.00186977	-79237.5	-1.86977	-79.2375	0.0104721	1038270	10.4721	1038.27
0.000405234	212398	0.405234	212.398	0.000405234	142939	0.405234	142.939	0.000405234	109480	0.405234	109.48	0.00819711	781391	8.19711	781.391
0.00268023	385048	2.68023	385.048	0.00268023	321948	2.68023	321.948	0.00268023	304279	2.68023	304.279	0.00592211	524814	5.92211	524.814
0.00495523	521977	4.95523	521.977	0.00495523	504240	4.95523	504.24	0.00495523	503185	4.95523	503.185	0.00364711	271138	3.64711	271.138
0.00723023	593652	7.23023	593.652	0.00723023	650815	7.23023	650.815	0.00723023	698700	7.23023	698.7	0.00137211	27312.9	1.37211	27.3129
0.00950523	658063	9.50523	658.063	0.00950523	737039	9.50523	737.039	0.00950523	830544	9.50523	830.544	-0.000902891	-210164	-0.902891	-210.164
0.0109698	693666	10.9698	693.666	0.0109698	786778	10.9698	786.778	0.0109698	889933	10.9698	889.933	-0.00317789	-446714	-3.17789	-446.714
0.00869477	515717	8.69477	515.717	0.00869477	603783	8.69477	603.783	0.00869477	690795	8.69477	690.795	-0.00545289	-684031	-5.45289	-684.031
0.00641977	337795	6.41977	337.795	0.00641977	420840	6.41977	420.84	0.00641977	491740	6.41977	491.74	-0.00772789	-887866	-7.72789	-887.866
0.00414477	159915	4.14477	159.915	0.00414477	237979	4.14477	237.979	0.00414477	292719	4.14477	292.719	-0.0100029	-1011600	-10.0029	-1011.6
0.00186977	-17583.3	1.86977	-17.5833	0.00186977	55362.1	1.86977	55.3621	0.00186977	93821	1.86977	93.821	-0.0104721	-1029120	-10.4721	-1029.12
-0.000405234	-193765	-0.405234	-193.765	-0.000405234	-126417	-0.405234	-126.417	-0.000405234	-100788	-0.405234	-100.788	-0.00990336	-968194	-9.90336	-968.194
-0.00268023	-365700	-2.68023	-365.7	-0.00268023	-302690	-2.68023	-302.69	-0.00268023	-289980	-2.68023	-289.98	-0.00905023	-876963	-9.05023	-876.963
-0.00495523	-513100	-4.95523	-513.1	-0.00495523	-479677	-4.95523	-479.677	-0.00495523	-481177	-4.95523	-481.177	-0.00777055	-740485	-7.77055	-740.485
-0.00552398	-531893	-5.52398	-531.893	-0.00723023	-631032	-7.23023	-631.032	-0.00723023	-671213	-7.23023	-671.213	-0.00585102	-536748	-5.85102	-536.748
-0.00637711	-556285	-6.37711	-556.285	-0.00950523	-710598	-9.50523	-710.598	-0.00950523	-803383	-9.50523	-803.383	-0.00357602	-298469	-3.57602	-298.469
-0.0076568	-590415	-7.6568	-590.415	-0.0109698	-754641	-10.9698	-754.641	-0.0109698	-857792	-10.9698	-857.792	-0.00130102	-63860.7	-1.30102	-63.8607
-0.00957633	-637930	-9.57633	-637.93	-0.010401	-709954	-10.401	-709.954	-0.00869477	-664346	-8.69477	-664.346	0.000973984	175347	0.973984	175.347
-0.0108987	-665544	-10.8987	-665.544	-0.00954789	-642960	-9.54789	-642.96	-0.00641977	-471437	-6.41977	-471.437	0.00324898	421212	3.24898	421.212
-0.00862367	-491564	-8.62367	-491.564	-0.0082682	-542557	-8.2682	-542.557	-0.00414477	-279187	-4.14477	-279.187	0.00552398	675540	5.52398	675.54
-0.00634867	-317909	-6.34867	-317.909	-0.00634867	-392177	-6.34867	-392.177	-0.00186977	-88568.4	-1.86977	-88.5684	0.00779898	911684	7.79898	911.684
-0.00407367	-144677	-4.07367	-144.677	-0.00407367	-214364	-4.07367	-214.364	0.000405234	100071	0.405234	100.071	0.00836773	956902	8.36773	956.902
-0.00179867	28036.2	-1.79867	28.0362	-0.00179867	-36942.5	-1.79867	-36.9425	0.00268023	293683	2.68023	293.683	0.00922086	1011870	9.22086	1011.87
0.000476328	200054	0.476328	200.054	0.000476328	139345	0.476328	139.345	0.00495523	492634	4.95523	492.634	0.0105005	1074610	10.5005	1074.61
0.00275133	373060	2.75133	373.06	0.00275133	318365	2.75133	318.365	0.00723023	690309	7.23023	690.309	0.0103299	1055320	10.3299	1055.32
0.00502633	529842	5.02633	529.842	0.00502633	500754	5.02633	500.754	0.00950523	835925	9.50523	835.925	0.00805492	798515	8.05492	798.515
0.00730133	605684	7.30133	605.684	0.00730133	659585	7.30133	659.585	0.0109698	897413	10.9698	897.413	0.00577992	542009	5.77992	542.009
0.00957633	671351	9.57633	671.351	0.00957633	747623	9.57633	747.623	0.00869477	698294	8.69477	698.294	0.00350492	289078	3.50492	289.078
0.0108987	704033	10.8987	704.033	0.0108987	792394	10.8987	792.394	0.00641977	499234	6.41977	499.234	0.00122992	45702.7	1.22992	45.7027
0.00862367	526093	8.62367	526.093	0.00862367	609402	8.62367	609.402	0.00414477	300230	4.14477	300.23	-0.00104508	-193593	-1.04508	-193.593
0.00634867	348184	6.34867	348.184	0.00634867	426456	6.34867	426.456	0.00186977	101389	1.86977	101.389	-0.00332008	-430464	-3.32008	-430.464
0.00407367	170323	4.07367	170.323	0.00407367	243597	4.07367	243.597	-0.000405234	-92905.8	-0.405234	-92.9058	-0.00559508	-668509	-5.59508	-668.509
0.00179867	-7119.09	1.79867	-7.11909	0.00179867	61010.8	1.79867	61.0108	-0.00268023	-282070	-2.68023	-282.07	-0.00787008	-897337	-7.87008	-897.337
-0.000476328	-182764	-0.476328	-182.764	-0.000476328	-120150	-0.476328	-120.15	-0.00495523	-473030	-4.95523	-473.03	-0.00843883	-942975	-8.43883	-942.975
-0.00275133	-354568	-2.75133	-354.568	-0.00275133	-296367	-2.75133	-296.367	-0.00723023	-664446	-7.23023	-664.446	-0.00929195	-996601	-9.29195	-996.601
-0.00502633	-516715	-5.02633	-516.715	-0.00502633	-473508	-5.02633	-473.508	-0.00950523	-808481	-9.50523	-808.481	-0.0105716	-1054350	-10.5716	-1054.35
-0.00730133	-590704	-7.30133	-590.704	-0.00730133	-636474	-7.30133	-636.474	-0.0109292	-863306	-10.9292	-863.306	-0.0102588	-1020790	-10.2588	-1020.79
-0.00957633	-648721	-9.57633	-648.721	-0.00957633	-720550	-9.57633	-720.55	-0.00842674	-650539	-8.42674	-650.539	-0.00798383	-777426	-7.98383	-777.426
-0.010851	-675965	-10.851	-675.965	-0.010851	-758718	-10.851	-758.718	-0.00592424	-438430	-5.92424	-438.43	-0.00570883	-535889	-5.70883	-535.889
-0.00834854	-484621	-8.34854	-484.621	-0.00834854	-562284	-8.34854	-562.284	-0.00342174	-227245	-3.42174	-227.245	-0.00343383	-297473	-3.43383	-297.473
-0.00584604	-293689	-5.84604	-293.689	-0.00584604	-366295	-5.84604	-366.295	-0.000919242	-18726.5	-0.919242	-18.7265	-0.00115883	-61826.4	-1.15883	-61.8264
-0.00334354	-103274	-3.34354	-103.274	-0.00334354	-170858	-3.34354	-170.858	0.00158326	190579	1.58326	190.579	0.00111617	177783	1.11617	177.783
-0.000841039	86410.1	-0.841039	86.4101	-0.000841039	23953.9	-0.841039	23.9539	0.00408576	407335	4.08576	407.335	0.00339117	422394	3.39117	422.394
0.00166146	275726	1.66146	275.726	0.00166146	218255	1.66146	218.255	0.00658826	626003	6.58826	626.003	0.00566617	675829	5.66617	675.829
0.00416396	468301	4.16396	468.301	0.00416396	418420	4.16396	418.42	0.00909076	816159	9.09076	816.159	0.00794117	925577	7.94117	925.577
0.00666646	595408	6.66646	595.408	0.00666646	617683	6.66646	617.683	0.0115933	925258	11.5933	925.258	0.00850992	977745	8.50992	977.745
0.00916896	669443	9.16896	669.443	0.00916896	740230	9.16896	740.23	0.0131637	977886	13.1637	977.886	0.00907867	1016890	9.07867	1016.89
0.0116715	732274	11.6715	732.274	0.0116715	824195	11.6715	824.195	0.0104337	738962	10.4337	738.962	0.00964742	1050500	9.64742	1050.5
0.0130784	762270	13.0784	762.27	0.0130784	865822	13.0784	865.822	0.00770372	500053	7.70372	500.053	0.0105005	1090350	10.5005	1090.35
0.0103484	548708	10.3484	548.708	0.0103484	646234	10.3484	646.234	0.00497372	261218	4.97372	261.218	0.0109698	1106030	10.9698	1106.03
0.00761841	335146	7.61841	335.146	0.00761841	426666	7.61841	426.666	0.00224372	22564.7	2.24372	22.5647	0.00905023	889319	9.05023	889.319
0.00488841	121650	4.88841	121.65	0.00488841	207158	4.88841	207.158	-0.000486281	-210485	-0.486281	-210.485	0.00677523	632448	6.77523	632.448
0.00215841	-91444	2.15841	-91.444	0.00215841	-12075.5	2.15841	-12.0755	-0.00321628	-438099	-3.21628	-438.099	0.00450023	378241	4.50023	378.241
-0.000571594	-302944	-0.571594	-302.944	-0.000571594	-230205	-0.571594	-230.205	-0.00594628	-664818	-5.94628	-664.818	0.00222523	131288	2.22523	131.288
-0.00330159	-500965	-3.30159	-500.965	-0.00330159	-441993	-3.30159	-441.993	-0.00867628	-806308	-8.67628	-806.308	-4.97656e-05	-109410	-0.0497656	-109.41
-0.00398409	-530823	-3.98409	-530.823	-0.00603159	-626160	-6.03159	-626.16	-0.0114063	-895630	-11.4063	-895.63	-0.00232477	-347520	-2.32477	-347.52
-0.00500784	-560312	-5.00784	-560.312	-0.00876159	-714007	-8.76159	-714.007	-0.0131637	-946919	-13.1637	-946.919	-0.00459977	-585746	-4.59977	-585.746
-0.00654347	-600343	-6.54347	-600.343	-0.0114916	-790740	-11.4916	-790.74	-0.0104337	-714234	-10.4337	-714.234	-0.00687477	-824834	-6.87477	-824.834
-0.00884691	-654320	-8.84691	-654.32	-0.0130784	-828645	-13.0784	-828.645	-0.00770372	-482228	-7.70372	-482.228	-0.00914977	-1015940	-9.14977	-1015.94
-0.0115769	-705814	-11.5769	-705.814	-0.0103484	-613860	-10.3484	-613.86	-0.00497372	-251042	-4.97372	-251.042	-0.00971852	-1044590	-9.71852	-1044.59
-0.0129931	-730392	-12.9931	-730.392	-0.00761841	-399553	-7.61841	-399.553	-0.00224372	-22332.5	-2.24372	-22.3325	-0.0105716	-1076850	-10.5716	-1076.85
-0.0102631	-521214	-10.2631	-521.214	-0.00488841	-185858	-4.88841	-185.858	0.000486281	204593	0.486281	204.593	-0.010851	-1085490	-10.851	-1085.49
-0.00753309	-312498	-7.53309	-312.498	-0.00215841	27407.7	-2.15841	27.4077	0.00321628	435008	3.21628	435.008	-0.00873955	-859081	-8.73955	-859.081
-0.00480309	-104379	-4.80309	-104.379	0.000571594	238844	0.571594	238.844	0.00594628	669746	5.94628	669.746	-0.00623705	-592565	-6.23705	-592.565
-0.00207309	103024	-2.07309	103.024	0.00330159	451510	3.30159	451.51	0.00867628	828999	8.67628	828.999	-0.00373455	-329048	-3.73455	-329.048
0.000656906	309125	0.656906	309.125	0.00603159	647530	6.03159	647.53	0.0114063	938379	11.4063	938.379	-0.00123205	-68979	-1.23205	-68.979
0.00338691	511668	3.38691	511.668	0.00876159	748131	8.76159	748.131	0.0131637	997273	13.1637	997.273	0.00127045	194773	1.27045	194.773
0.00406941	545887	4.06941	545.887	0.0114916	835971	11.4916	835.971	0.0104337	758321	10.4337	758.321	0.00377295	463711	3.77295	463.711
0.00509316	580223	5.09316	580.223	0.0130784	881140	13.0784	881.14	0.00770372	519408	7.70372	519.408	0.00627545	742900	6.27545	742.9
0.00662878	625623	6.62878	625.623	0.0103484	661577	10.3484	661.577	0.00497372	280575	4.97372	280.575	0.00877795	1007180	8.77795	1007.18
0.00893222	688133	8.93222	688.133	0.00761841	442063	7.61841	442.063	0.00224372	42298.1	2.24372	42.2981	0.00940357	1049900	9.40357	1049.9
0.0116622	749904	11.6622	749.904	0.00488841	222615	4.88841	222.615	-0.000486281	-190153	-0.486281	-190.153	0.010342	1097660	10.342	1097.66
0.0129078	776133	12.9078	776.133	0.00215841	3540.46	2.15841	3.54046	-0.00321628	-417780	-3.21628	-417.78	0.0117497	1141250	11.7497	1141.25
0.0101778	562619	10.1778	562.619	-0.000571594	-213624	-0.571594	-213.624	-0.00594628	-646422	-5.94628	-646.422	0.0134197	1171510	13.4197	1171.51
0.00744778	349110	7.44778	349.11	-0.00330159	-425239	-3.30159	-425.239	-0.00867628	-809706	-8.67628	-809.706	0.0127372	1094450	12.7372	1094.45
0.00471778	135654	4.71778	135.654	-0.00603159	-627772	-6.03159	-627.772	-0.0114063	-908340	-11.4063	-908.34	0.0117134	978979	11.7134	978.979
0.00198778	-77269.6	1.98778	-77.2696	-0.00876159	-725178	-8.76159	-725.178	-0.0131637	-961388	-13.1637	-961.388	0.0101778	805646	10.1778	805.646
-0.000742219	-287518	-0.742219	-287.518	-0.0114916	-803003	-11.4916	-803.003	-0.0104337	-728662	-10.4337	-728.662	0.00787434	545776	7.87434	545.776
-0.00347222	-493328	-3.47222	-493.328	-0.0130784	-842582	-13.0784	-842.582	-0.00770372	-496612	-7.70372	-496.612	0.00514434	242257	5.14434	242.257
-0.00415472	-536163	-4.15472	-536.163	-0.0103484	-627783	-10.3484	-627.783	-0.00497372	-265413	-4.97372	-265.413	0.00241434	-50378.7	2.41434	-50.3787
-0.00517847	-575517	-5.17847	-575.517	-0.00761841	-413459	-7.61841	-413.459	-0.00224372	-36659.3	-2.24372	-36.6593	-0.000315656	-338334	-0.315656	-338.334
-0.00671409	-616482	-6.71409	-616.482	-0.00488841	-199745	-4.88841	-199.745	0.000486281	190283	0.486281	190.283	-0.00304566	-624174	-3.04566	-624.174
-0.00901753	-672867	-9.01753	-672.867	-0.00215841	13470.9	-2.15841	13.4709	0.00321628	420408	3.21628	420.408	-0.00577566	-909506	-5.77566	-909.506
-0.0117475	-725297	-11.7475	-725.297	0.000571594	224918	0.571594	224.918	0.00594628	655156	5.94628	655.156	-0.00645816	-969715	-6.45816	-969.715
-0.0128225	-744180	-12.8225	-744.18	0.00330159	437722	3.30159	437.722	0.00867628	833135	8.67628	833.135	-0.00748191	-1031600	-7.48191	-1031.6
-0.0100925	-535027	-10.0925	-535.027	0.00603159	648235	6.03159	648.235	0.0114063	948978	11.4063	948.978	-0.00901753	-1091800	-9.01753	-1091.8
-0.00736247	-326341	-7.36247	-326.341	0.00876159	759382	8.76159	759.382	0.0131637	1010390	13.1637	1010.39	-0.011321	-1158860	-11.321	-1158.86
-0.00463247	-118244	-4.63247	-118.244	0.0114916	847481	11.4916	847.481	0.0104337	771434	10.4337	771.434	-0.013249	-1197860	-13.249	-1197.86
-0.00190247	89091.2	-1.90247	89.0912	0.0130784	893646	13.0784	893.646	0.00770372	532538	7.70372	532.538	-0.0125665	-1124260	-12.5665	-1124.26
0.000827531	295211	0.827531	295.211	0.0103484	674073	10.3484	674.073	0.00497372	293733	4.97372	293.733	-0.0115428	-1014010	-11.5428	-1014.01
0.00355753	502108	3.55753	502.108	0.00761841	454562	7.61841	454.562	0.00224372	55987	2.24372	55.987	-0.0100072	-849047	-10.0072	-849.047
0.00628753	626321	6.28753	626.321	0.00488841	235101	4.88841	235.101	-0.000486281	-175771	-0.486281	-175.771	-0.00770372	-602714	-7.70372	-602.714
0.00901753	703126	9.01753	703.126	0.00215841	16072.3	2.15841	16.0723	-0.00321628	-403574	-3.21628	-403.574	-0.00497372	-312955	-4.97372	-312.955
0.0117475	766416	11.7475	766.416	-0.000571594	-200464	-0.571594	-200.464	-0.00594628	-632271	-5.94628	-632.271	-0.00224372	-26903.6	-2.24372	-26.9036
0.0128225	789181	12.8225	789.181	-0.00330159	-411899	-3.30159	-411.899	-0.00867628	-814918	-8.67628	-814.918	0.000486281	261851	0.486281	261.851
0.0100925	575672	10.0925	575.672	-0.00603159	-622594	-6.03159	-622.594	-0.0114063	-917860	-11.4063	-917.86	0.00321628	552129	3.21628	552.129
0.00736247	362172	7.36247	362.172	-0.00876159	-736328	-8.76159	-736.328	-0.0130827	-970526	-13.0827	-970.526	0.00594628	837541	5.94628	837.541
0.00463247	148757	4.63247	148.757	-0.0114916	-813974	-11.4916	-813.974	-0.00989767	-699083	-9.89767	-699.083	0.00867628	1049380	8.67628	1049.38
0.00190247	-64077.8	1.90247	-64.0778	-0.0129831	-852633	-12.9831	-852.633	-0.00671267	-428573	-6.71267	-428.573	0.00935878	1080250	9.35878	1080.25
-0.000827531	-273532	-0.827531	-273.532	-0.00979814	-602103	-9.79814	-602.103	-0.00352767	-159834	-3.52767	-159.834	0.0103825	1121560	10.3825	1121.56
-0.00355753	-479783	-3.55753	-479.783	-0.00661314	-352250	-6.61314	-352.25	-0.000342672	105234	-0.342672	105.234	0.0119182	1177120	11.9182	1177.12
-0.00628753	-616008	-6.28753	-616.008	-0.00342814	-103217	-3.42814	-103.217	0.00284233	372470	2.84233	372.47	0.0130784	1202930	13.0784	1202.93
-0.00901753	-684088	-9.01753	-684.088	-0.000243141	144408	-0.243141	144.408	0.00602733	645466	6.02733	645.466	0.0123959	1125840	12.3959	1125.84
-0.0117475	-739398	-11.7475	-739.398	0.00294186	391775	2.94186	391.775	0.00921233	862061	9.21233	862.061	0.0113722	1010220	11.3722	1010.22
-0.0126845	-756085	-12.6845	-756.085	0.00612686	644607	6.12686	644.607	0.0123973	994619	12.3973	994.619	0.00983653	836685	9.83653	836.685
-0.00949955	-512161	-9.49955	-512.161	0.00692311	695742	6.92311	695.742	0.0155823	1074950	15.5823	1074.95	0.00753309	577211	7.53309	577.211
-0.00631455	-268913	-6.31455	-268.913	0.00811748	746876	8.11748	746.876	0.0175516	1097130	17.5516	1097.13	0.00480309	275638	4.80309	275.638
-0.00312955	-26531.8	-3.12955	-26.5318	0.00990905	806929	9.90905	806.929	0.0139116	778591	13.9116	778.591	0.00207309	-16416.8	2.07309	-16.4168
5.54531e-05	214473	0.0554531	214.473	0.0125964	891077	12.5964	891.077	0.0102716	460095	10.2716	460.095	-0.000656906	-306357	-0.656906	-306.357
0.00324045	455634	3.24045	455.634	0.0157814	964848	15.7814	964.848	0.00663162	141797	6.63162	141.797	-0.00338691	-595082	-3.38691	-595.082
0.00642545	639965	6.42545	639.965	0.0173241	983769	17.3241	983.769	0.00299163	-172142	2.99163	-172.142	-0.00611691	-875604	-6.11691	-875.604
0.00961045	729380	9.61045	729.38	0.0136841	691037	13.6841	691.037	-0.000648375	-477530	-0.648375	-477.53	-0.00884691	-1073740	-8.84691	-1073.74
0.0127955	801693	12.7955	801.693	0.0100441	398328	10.0441	398.328	-0.00428837	-758849	-4.28837	-758.849	-0.0115769	-1166260	-11.5769	-1166.26
0.0159805	865337	15.9805	865.337	0.00640413	105664	6.40413	105.664	-0.00792838	-899034	-7.92838	-899.034	-0.0129931	-1199360	-12.9931	-1199.36
0.0170966	879155	17.0966	879.155	0.00276412	-186323	2.76412	-186.323	-0.0115684	-1005910	-11.5684	-1005.91	-0.0123106	-1125720	-12.3106	-1125.72
0.0161866	807994	16.1866	807.994	-0.000875875	-472972	-0.875875	-472.972	-0.0152084	-1081150	-15.2084	-1081.15	-0.0112868	-1015420	-11.2868	-1015.42
0.0148216	701235	14.8216	701.235	-0.00451588	-685260	-4.51588	-685.26	-0.0175516	-1109590	-17.5516	-1109.59	-0.00975122	-850330	-9.75122	-850.33
0.0127741	541070	12.7741	541.07	-0.00542588	-712343	-5.42588	-712.343	-0.0139116	-798302	-13.9116	-798.302	-0.00744778	-603878	-7.44778	-603.878
0.00970288	300805	9.70288	300.805	-0.00679087	-750704	-6.79087	-750.704	-0.0102716	-487944	-10.2716	-487.944	-0.00471778	-313340	-4.71778	-313.34
0.00606288	16179.6	6.06288	16.1796	-0.00883838	-806284	-8.83838	-806.284	-0.00663162	-178604	-6.63162	-178.604	-0.00198778	-24537.4	-1.98778	-24.5374
0.00242288	-267715	2.42288	-267.715	-0.0119096	-875291	-11.9096	-875.291	-0.00299163	126931	-2.99163	126.931	-0.00130528	48222.1	-1.30528	48.2221
-0.00121712	-536364	-1.21712	-536.364	-0.0155496	-945292	-15.5496	-945.292	0.000648375	430033	0.648375	430.033	-0.000281531	156949	-0.281531	156.949
-0.00212712	-570847	-2.12712	-570.847	-0.0172104	-968875	-17.2104	-968.875	0.00428837	719465	4.28837	719.465	0.00125409	318983	1.25409	318.983
-0.00349213	-606456	-3.49213	-606.456	-0.0135704	-681420	-13.5704	-681.42	0.00519837	763639	5.19837	763.639	0.00355753	561751	3.55753	561.751
-0.00553962	-655391	-5.53962	-655.391	-0.00993038	-394776	-9.93038	-394.776	0.00656337	816068	6.56337	816.068	0.00424003	633486	4.24003	633.486
-0.00861088	-716670	-8.61088	-716.67	-0.00629037	-109057	-6.29037	-109.057	0.00861088	897500	8.61088	897.5	0.00526378	740574	5.26378	740.574
-0.0122509	-779838	-12.2509	-779.838	-0.00265038	175533	-2.65038	175.533	0.0116821	1009250	11.6821	1009.25	0.00679941	898063	6.79941	898.063
-0.0158909	-840562	-15.8909	-840.562	0.000989625	457150	0.989625	457.15	0.0153221	1107680	15.3221	1107.68	0.00910284	1070110	9.10284	1070.11
-0.0168691	-856599	-16.8691	-856.599	0.00462963	681008	4.62963	681.008	0.0174379	1136360	17.4379	1136.36	0.0118328	1182420	11.8328	1182.42
-0.0132291	-576727	-13.2291	-576.727	0.00826962	792873	8.26962	792.873	0.0137979	817766	13.7979	817.766	0.0127372	1209700	12.7372	1209.7
-0.00958913	-297587	-9.58913	-297.587	0.0119096	892456	11.9096	892.456	0.0101579	499261	10.1579	499.261	0.0120547	1132490	12.0547	1132.49
-0.00594913	-19490.8	-5.94913	-19.4908	0.0155496	980912	15.5496	980.912	0.00651788	181176	6.51788	181.176	0.0110309	1016710	11.0309	1016.71
-0.00230912	257204	-2.30912	257.204	0.0172104	1009420	17.2104	1009.42	0.00287787	-129784	2.87787	-129.784	0.00949528	842979	9.49528	842.979
0.00133087	529416	1.33087	529.416	0.0135704	716757	13.5704	716.757	-0.000762125	-436253	-0.762125	-436.253	0.00719184	583813	7.19184	583.813
0.00224088	574116	2.24088	574.116	0.00993038	424143	9.93038	424.143	-0.00440212	-737926	-4.40212	-737.926	0.00446184	282174	4.46184	282.174
0.00360587	612161	3.60587	612.161	0.00629037	131645	6.29037	131.645	-0.00531213	-795068	-5.31213	-795.068	0.00377934	208204	3.77934	208.204
0.00565337	662105	5.65337	662.105	0.00265038	-159960	2.65038	-159.96	-0.00667713	-853816	-6.67713	-853.816	0.00275559	98442.2	2.75559	98.4422
0.00872463	732891	8.72463	732.891	-0.000989625	-444760	-0.989625	-444.76	-0.00872463	-927325	-8.72463	-927.325	0.00121997	-64003.6	1.21997	-64.0036
0.0123646	809210	12.3646	809.21	-0.00462963	-698937	-4.62963	-698.937	-0.0117959	-1030530	-11.7959	-1030.53	-0.00108347	-305495	-1.08347	-305.495
0.0160046	883421	16.0046	883.421	-0.00553962	-729031	-5.53962	-729.031	-0.0154359	-1116940	-15.4359	-1116.94	-0.00381347	-589047	-3.81347	-589.047
0.0167554	898418	16.7554	898.418	-0.00690462	-768452	-6.90462	-768.452	-0.0173241	-1140850	-17.3241	-1140.85	-0.00449597	-658714	-4.49597	-658.714
0.0131154	613818	13.1154	613.818	-0.00895212	-824119	-8.95212	-824.119	-0.0136841	-829500	-13.6841	-829.5	-0.00551972	-762455	-5.51972	-762.455
0.00947537	329165	9.47537	329.165	-0.0120234	-897332	-12.0234	-897.332	-0.0100441	-519041	-10.0441	-519.041	-0.00705534	-913316	-7.05534	-913.316
0.00583537	44795.7	5.83537	44.7957	-0.0156634	-971230	-15.6634	-971.23	-0.00640413	-209985	-6.40413	-209.985	-0.0076312	-966414	-7.6312	-966.414
0.00219538	-238242	2.19538	-238.242	-0.0170966	-993359	-17.0966	-993.359	-0.00276412	95707.4	-2.76412	95.7074	-0.00849499	-1030540	-8.49499	-1030.54
-0.00144462	-515894	-1.44462	-515.894	-0.0134566	-705886	-13.4566	-705.886	0.000875875	399252	0.875875	399.252	-0.00881891	-1050450	-8.81891	-1050.45
-0.00235462	-576031	-2.35462	-576.031	-0.00981663	-419221	-9.81663	-419.221	0.00178587	475404	1.78587	475.404	-0.00930479	-1076370	-9.30479	-1076.37
-0.00371963	-625912	-3.71963	-625.912	-0.00617662	-133510	-6.17662	-133.51	0.00315087	589860	3.15087	589.86	-0.0100336	-1105890	-10.0336	-1105.89
-0.00576713	-676738	-5.76713	-676.738	-0.00253662	150901	-2.53662	150.901	0.00519837	752078	5.19837	752.078	-0.0111268	-1143610	-11.1268	-1143.61
-0.00883838	-743430	-8.83838	-743.43	0.00110337	432277	1.10337	432.277	0.00826962	882716	8.26962	882.716	-0.0127667	-1191950	-12.7667	-1191.95
-0.0124784	-808117	-12.4784	-808.117	0.00474337	693659	4.74337	693.659	0.0119096	1023210	11.9096	1023.21	-0.0118108	-1088780	-11.8108	-1088.78
-0.0161184	-869376	-16.1184	-869.376	0.00565337	725953	5.65337	725.953	0.0155496	1136120	15.5496	1136.12	-0.00862578	-746384	-8.62578	-746.384
-0.0166416	-878055	-16.6416	-878.055	0.00701838	768645	7.01838	768.645	0.0172104	1161210	17.2104	1161.21	-0.00544078	-405712	-5.44078	-405.712
-0.0130016	-598192	-13.0016	-598.192	0.00906587	831731	9.06587	831.731	0.0135704	842648	13.5704	842.648	-0.00464453	-320520	-4.64453	-320.52
-0.00936162	-319114	-9.36162	-319.114	0.0121371	916571	12.1371	916.571	0.00993038	524219	9.93038	524.219	-0.00345016	-192875	-3.45016	-192.875
-0.00572162	-41024.3	-5.72162	-41.0243	0.0157771	1005690	15.7771	1005.69	0.00629037	207461	6.29037	207.461	-0.00165859	-4018.09	-1.65859	-4.01809
-0.00208162	235586	-2.08162	235.586	0.0169829	1029260	16.9829	1029.26	0.00265038	-101728	2.65038	-101.728	-0.000986758	66857.7	-0.986758	66.8577
0.00155837	509856	1.55837	509.856	0.0133429	736556	13.3429	736.556	-0.000989625	-408384	-0.989625	-408.384	2.09963e-05	173103	0.0209963	173.103
0.00246838	576075	2.46838	576.075	0.00970288	443908	9.70288	443.908	-0.00462963	-713090	-4.62963	-713.09	0.000398904	212912	0.398904	212.912
0.00383337	633509	3.83337	633.509	0.00606288	151438	6.06288	151.438	-0.00826962	-913723	-8.26962	-913.723	0.000965766	272795	0.965766	272.795
0.00588088	685118	5.88088	685.118	0.00242288	-139622	2.42288	-139.622	-0.0119096	-1039440	-11.9096	-1039.44	0.00181606	362307	1.81606	362.307
0.00895212	759329	8.95212	759.329	-0.00121712	-423493	-1.21712	-423.493	-0.0155496	-1139450	-15.5496	-1139.45	0.0030915	496207	3.0915	496.207
0.0125921	836407	12.5921	836.407	-0.00485713	-700161	-4.85713	-700.161	-0.016963	-1161620	-16.963	-1161.62	0.00500465	695526	5.00465	695.526
0.0162321	910633	16.2321	910.633	-0.00576713	-744481	-5.76713	-744.481	-0.012413	-772516	-12.413	-772.516	0.00572209	767698	5.72209	767.698
0.0165279	916554	16.5279	916.554	-0.00713213	-786834	-7.13213	-786.834	-0.00786297	-385147	-7.86297	-385.147	0.00599113	794526	5.99113	794.526
0.0128879	631973	12.8879	631.973	-0.00917962	-843298	-9.17962	-843.298	-0.00331297	-1412.6	-3.31297	-1.4126	0.00639468	834876	6.39468	834.876
0.00924787	347353	9.24787	347.353	-0.0122509	-919508	-12.2509	-919.508	0.00123703	378360	1.23703	378.36	0.00700002	895301	7.00002	895.301
0.00560788	63119	5.60788	63.119	-0.0158909	-994818	-15.8909	-994.818	0.00237453	473395	2.37453	473.395	0.00790802	980626	7.90802	980.626
0.00196788	-219077	1.96788	-219.077	-0.0165364	-1006550	-16.5364	-1006.55	0.00408078	616629	4.08078	616.629	0.00927002	1075980	9.27002	1075.98
-0.00167212	-495523	-1.67212	-495.523	-0.0119864	-647478	-11.9864	-647.478	0.00664016	813203	6.64016	813.203	0.00978078	1102090	9.78078	1102.09
-0.00531213	-680549	-5.31213	-680.549	-0.00743641	-289730	-7.43641	-289.73	0.0104792	967985	10.4792	967.985	0.0105469	1137380	10.5469	1137.38
-0.00895212	-766057	-8.95212	-766.057	-0.00288641	66167.5	-2.88641	66.1675	0.0150292	1130890	15.0292	1130.89	0.0116961	1183530	11.6961	1183.53
-0.0125921	-831760	-12.5921	-831.76	0.00166359	417822	1.66359	417.822	0.0195792	1202700	19.5792	1202.7	0.0134199	1224960	13.4199	1224.96
-0.0162321	-892962	-16.2321	-892.962	0.00621359	745639	6.21359	745.639	0.0241292	1225470	24.1292	1225.47	0.0160056	1252000	16.0056	1252
-0.0161098	-883552	-16.1098	-883.552	0.00735109	785679	7.35109	785.679	0.0256449	1231310	25.6449	1231.31	0.0170679	1261180	17.0679	1261.18
-0.0115598	-533971	-11.5598	-533.971	0.00905734	839929	9.05734	839.929	0.0201849	753786	20.1849	753.786	0.0161579	1158210	16.1579	1158.21
-0.00700984	-185732	-7.00984	-185.732	0.0116167	915777	11.6167	915.777	0.0147249	276754	14.7249	276.754	0.0147929	1003740	14.7929	1003.74
-0.00245984	160516	-2.45984	160.516	0.0154558	1013000	15.4558	1013	0.00926494	-189066	9.26494	-189.066	0.0127454	772044	12.7454	772.044
0.00209016	503420	2.09016	503.42	0.0200058	1074280	20.0058	1074.28	0.00380494	-648573	3.80494	-648.573	0.00967418	425600	9.67418	425.6
0.00322766	588909	3.22766	588.909	0.0245558	1098080	24.5558	1098.08	0.00243994	-762878	2.43994	-762.878	0.00876418	325160	8.76418	325.16
0.00493391	673118	4.93391	673.118	0.0251331	1100580	25.1331	1100.58	0.000392438	-889477	0.392438	-889.477	0.00739918	177875	7.39918	177.875
0.00749328	740256	7.49328	740.256	0.0196731	661738	19.6731	661.738	-0.00267881	-998173	-2.67881	-998.173	0.00535168	-40178.2	5.35168	-40.1782
0.0113323	829910	11.3323	829.91	0.0142131	223019	14.2131	223.019	-0.00728569	-1140520	-7.28569	-1140.52	0.00228043	-360424	2.28043	-360.424
0.0158823	923196	15.8823	923.196	0.00875306	-212767	8.75306	-212.767	-0.0127457	-1215830	-12.7457	-1215.83	-0.00135957	-725301	-1.35957	-725.301
0.0204323	975217	20.4323	975.217	0.00329306	-638377	3.29306	-638.377	-0.0182057	-1249120	-18.2057	-1249.12	-0.00226957	-811701	-2.26957	-811.701
0.0249823	996109	24.9823	996.109	0.00192806	-728981	1.92806	-728.981	-0.0236657	-1268410	-23.6657	-1268.41	-0.00363457	-938522	-3.63457	-938.522
0.0246212	967900	24.6212	967.9	-0.000119437	-798947	-0.119437	-798.947	-0.0254743	-1273310	-25.4743	-1273.31	-0.00414644	-980272	-4.14644	-980.272
0.0191612	541369	19.1612	541.369	-0.00319069	-880026	-3.19069	-880.026	-0.0241093	-1156210	-24.1093	-1156.21	-0.00491426	-1032370	-4.91426	-1032.37
0.0137012	114925	13.7012	114.925	-0.00779756	-981617	-7.79756	-981.617	-0.0220618	-980841	-22.0618	-980.841	-0.00606597	-1085990	-6.06597	-1085.99
0.00824119	-308757	8.24119	-308.757	-0.0132576	-1054600	-13.2576	-1054.6	-0.0189906	-718264	-18.9906	-718.264	-0.00779355	-1145010	-7.79355	-1145.01
0.00278119	-662584	2.78119	-662.584	-0.0187176	-1095660	-18.7176	-1095.66	-0.0143837	-326243	-14.3837	-326.243	-0.0103849	-1216560	-10.3849	-1216.56
0.00141619	-697387	1.41619	-697.387	-0.0241776	-1121780	-24.1776	-1121.78	-0.00892369	133707	-8.92369	133.707	-0.0140249	-1245160	-14.0249	-1245.16
-0.000631312	-745105	-0.631312	-745.105	-0.0249624	-1125100	-24.9624	-1125.1	-0.00346369	593810	-3.46369	593.81	-0.0176649	-1259990	-17.6649	-1259.99
-0.00370256	-804882	-3.70256	-804.882	-0.0195024	-692428	-19.5024	-692.428	0.00199631	930074	1.99631	930.074	-0.0178251	-1260490	-17.8251	-1260.49
-0.00830944	-883752	-8.30944	-883.752	-0.0140424	-261256	-14.0424	-261.256	0.00336131	976339	3.36131	976.339	-0.0164601	-1112500	-16.4601	-1112.5
-0.0137694	-953739	-13.7694	-953.739	-0.00858244	166688	-8.58244	166.688	0.00540881	1042490	5.40881	1042.49	-0.0144126	-891158	-14.4126	-891.158
-0.0192294	-992068	-19.2294	-992.068	-0.00312244	589263	-3.12244	589.263	0.00848006	1132470	8.48006	1132.47	-0.0113413	-559308	-11.3413	-559.308
-0.0246894	-1015090	-24.6894	-1015.09	-0.00175744	691572	-1.75744	691.572	0.0130869	1228430	13.0869	1228.43	-0.00770133	-169089	-7.70133	-169.089
-0.0244506	-996621	-24.4506	-996.621	0.000290063	776658	0.290063	776.658	0.0185469	1277570	18.5469	1277.57	-0.00679133	-73534.2	-6.79133	-73.5342
-0.0189906	-575168	-18.9906	-575.168	0.00336131	858430	3.36131	858.43	0.0240069	1299740	24.0069	1299.74	-0.00542633	67932.9	-5.42633	67.9329
-0.0135306	-155156	-13.5306	-155.156	0.00796819	970987	7.96819	970.987	0.0251331	1303280	25.1331	1303.28	-0.00337883	273485	-3.37883	273.485
-0.00807056	261621	-8.07056	261.621	0.0134282	1077420	13.4282	1077.42	0.0196731	825734	19.6731	825.734	-0.00261102	348893	-2.61102	348.893
-0.00261056	643418	-2.61056	643.418	0.0188882	1129910	18.8882	1129.91	0.0142131	351446	14.2131	351.446	-0.0014593	463126	-1.4593	463.126
-0.00124556	683854	-1.24556	683.854	0.0243482	1158540	24.3482	1158.54	0.00875306	-112350	8.75306	-112.35	0.000268279	631651	0.268279	631.651
0.000801937	730734	0.801937	730.734	0.0247918	1160320	24.7918	1160.32	0.00329306	-574117	3.29306	-574.117	0.00285965	874811	2.85965	874.811
0.00387319	791192	3.87319	791.192	0.0193318	721290	19.3318	721.29	-0.00216694	-968277	-2.16694	-968.277	0.00376965	948279	3.76965	948.279
0.00848006	879853	8.48006	879.853	0.0138718	282391	13.8718	282.391	-0.00353194	-1016330	-3.53194	-1016.33	0.00513465	1028560	5.13465	1028.56
0.0139401	979772	13.9401	979.772	0.00841181	-150848	8.41181	-150.848	-0.00557944	-1081580	-5.57944	-1081.58	0.00718215	1116640	7.18215	1116.64
0.0194001	1027470	19.4001	1027.47	0.00295181	-576256	2.95181	-576.256	-0.00865069	-1175520	-8.65069	-1175.52	0.0102534	1223340	10.2534	1223.34
0.0248601	1050860	24.8601	1050.86	0.00158681	-681949	1.58681	-681.949	-0.0132576	-1261590	-13.2576	-1261.59	0.0111634	1250810	11.1634	1250.81
0.0242799	1005540	24.2799	1005.54	-0.000460688	-805755	-0.460688	-805.755	-0.0187176	-1309370	-18.7176	-1309.37	0.0125284	1268580	12.5284	1268.58
0.0188199	578927	18.8199	578.927	-0.00353194	-896076	-3.53194	-896.076	-0.0241776	-1325680	-24.1776	-1325.68	0.0145759	1286290	14.5759	1286.29
0.0133599	152691	13.3599	152.691	-0.00813881	-1006020	-8.13881	-1006.02	-0.0249624	-1327420	-24.9624	-1327.42	0.0176471	1302310	17.6471	1302.31
0.00789994	-269350	7.89994	-269.35	-0.0135988	-1096550	-13.5988	-1096.55	-0.0195024	-859316	-19.5024	-859.316	0.0178429	1303060	17.8429	1303.06
0.00243994	-667461	2.43994	-667.461	-0.0190588	-1147980	-19.0588	-1147.98	-0.0140424	-393990	-14.0424	-393.99	0.0164779	1148720	16.4779	1148.72
0.00107494	-718168	1.07494	-718.168	-0.0245188	-1177530	-24.5188	-1177.53	-0.00858244	67846.7	-8.58244	67.8467	0.0144304	917446	14.4304	917.446
-0.000972563	-771073	-0.972563	-771.073	-0.0246212	-1177960	-24.6212	-1177.96	-0.00312244	527430	-3.12244	527.43	0.0113591	571002	11.3591	571.002
-0.00404381	-837730	-4.04381	-837.73	-0.0191612	-745051	-19.1612	-745.051	0.00233756	941174	2.33756	941.174	0.0077191	176615	7.7191	176.615
-0.00865069	-918882	-8.65069	-918.882	-0.0137012	-313654	-13.7012	-313.654	0.00370256	990650	3.70256	990.65	0.0068091	81361.3	6.8091	81.3613
-0.0141107	-999263	-14.1107	-999.263	-0.00824119	114364	-8.24119	114.364	0.00575006	1058960	5.75006	1058.96	0.0054441	-60451.3	5.4441	-60.4513
-0.0195707	-1042950	-19.5707	-1042.95	-0.00278119	537741	-2.78119	537.741	0.00882131	1154160	8.82131	1154.16	0.00493223	-113208	4.93223	-113.208
-0.0250307	-1066690	-25.0307	-1066.69	0.00267881	852933	2.67881	852.933	0.0134282	1265810	13.4282	1265.81	0.00416442	-190683	4.16442	-190.683
-0.0241093	-995442	-24.1093	-995.442	0.00404381	889175	4.04381	889.175	0.0188882	1329770	18.8882	1329.77	0.0030127	-304777	3.0127	-304.777
-0.0186493	-573991	-18.6493	-573.991	0.00609131	941820	6.09131	941.82	0.0243482	1351600	24.3482	1351.6	0.0025808	-346643	2.5808	-346.643
-0.0131893	-154102	-13.1893	-154.102	0.00916256	1015540	9.16256	1015.54	0.0247918	1352810	24.7918	1352.81	0.00193296	-408873	1.93296	-408.873
-0.00772931	262339	-7.72931	262.339	0.0137694	1116410	13.7694	1116.41	0.0234268	1233380	23.4268	1233.38	0.000961198	-500886	0.961198	-500.886
-0.00226931	667207	-2.26931	667.207	0.0192294	1175270	19.2294	1175.27	0.0213793	1054190	21.3793	1054.19	-0.000496446	-637906	-0.496446	-637.906
-0.000904312	719980	-0.904312	719.98	0.0246894	1207120	24.6894	1207.12	0.0183081	785638	18.3081	785.638	-0.00268291	-841431	-2.68291	-841.431
0.00114319	771250	1.14319	771.25	0.0244506	1187910	24.4506	1187.91	0.0137012	388535	13.7012	388.535	-0.00350284	-916999	-3.50284	-916.999
0.00421444	835893	4.21444	835.893	0.0189906	748828	18.9906	748.828	0.00824119	-76494.7	8.24119	-76.4947	-0.00473272	-1015500	-4.73272	-1015.5
0.00882131	922567	8.82131	922.567	0.0135306	310079	13.5306	310.079	0.00278119	-538548	2.78119	-538.548	-0.00657755	-1106770	-6.57755	-1106.77
0.0142813	1027860	14.2813	1027.86	0.00807056	-121463	8.07056	-121.463	-0.00267881	-975888	-2.67881	-975.888	-0.0093448	-1199090	-9.3448	-1199.09
0.0197413	1075510	19.7413	1075.51	0.00261056	-546633	2.61056	-546.633	-0.00404381	-1035500	-4.04381	-1035.5	-0.0129848	-1269700	-12.9848	-1269.7
0.0252013	1099090	25.2013	1099.09	-0.00284944	-894374	-2.84944	-894.374	-0.00609131	-1105580	-6.09131	-1105.58	-0.0166248	-1284760	-16.6248	-1284.76
0.0239387	1000450	23.9387	1000.45	-0.00421444	-932264	-4.21444	-932.264	-0.00916256	-1201380	-9.16256	-1201.38	-0.0161352	-1231510	-16.1352	-1231.51
0.0184787	573906	18.4787	573.906	-0.00626194	-984557	-6.26194	-984.557	-0.0137694	-1298110	-13.7694	-1298.11	-0.0124952	-835705	-12.4952	-835.705
0.0130187	147843	13.0187	147.843	-0.00933319	-1057010	-9.33319	-1057.01	-0.0192294	-1354590	-19.2294	-1354.59	-0.0115852	-736848	-11.5852	-736.848
0.00755869	-272412	7.55869	-272.412	-0.0139401	-1138640	-13.9401	-1138.64	-0.0246894	-1370070	-24.6894	-1370.07	-0.0102202	-588624	-10.2202	-588.624
0.00209869	-681907	2.09869	-681.907	-0.0194001	-1192120	-19.4001	-1192.12	-0.0235007	-1267920	-23.5007	-1267.92	-0.0081727	-370355	-8.1727	-370.355
0.000733687	-747869	0.733687	-747.869	-0.0248601	-1224150	-24.8601	-1224.15	-0.0162208	-644774	-16.2208	-644.774	-0.00740489	-290573	-7.40489	-290.573
-0.00131381	-809302	-1.31381	-809.302	-0.0232733	-1098140	-23.2733	-1098.14	-0.00894075	-26386.3	-8.94075	-26.3863	-0.00625317	-173312	-6.25317	-173.312
-0.00438506	-878681	-4.38506	-878.681	-0.0159933	-521434	-15.9933	-521.434	-0.00166075	585918	-1.66075	585.918	-0.00452559	812.561	-4.52559	0.812561
-0.00899194	-962059	-8.99194	-962.059	-0.00871325	50375.9	-8.71325	50.3759	0.00561925	1064820	5.61925	1064.82	-0.00387775	66798.5	-3.87775	66.7985
-0.0144519	-1046280	-14.4519	-1046.28	-0.00143325	614060	-1.43325	614.06	0.00743925	1124120	7.43925	1124.12	-0.00290599	164725	-2.90599	164.725
-0.0199119	-1089050	-19.9119	-1089.05	0.00038675	753210	0.38675	753.21	0.0101692	1211640	10.1692	1211.64	-0.00144834	308767	-1.44834	308.767
-0.0253719	-1111840	-25.3719	-1111.84	0.00311675	889901	3.11675	889.901	0.0142643	1307190	14.2643	1307.19	-0.000901725	362597	-0.901725	362.597
-0.0225908	-896769	-22.5908	-896.769	0.00721175	997385	7.21175	997.385	0.0204067	1378380	20.4067	1378.38	-8.18002e-05	442508	-0.0818002	442.508
-0.0153108	-335518	-15.3108	-335.518	0.0133543	1143760	13.3543	1143.76	0.0276868	1401800	27.6868	1401.8	0.00114809	561166	1.14809	561.166
-0.00803075	220916	-8.03075	220.916	0.0206343	1226120	20.6343	1226.12	0.0349667	1417790	34.9667	1417.79	0.00299292	737539	2.99292	737.539
-0.00075075	742994	-0.75075	742.994	0.0279143	1260540	27.9143	1260.54	0.0422468	1431400	42.2468	1431.4	0.00368473	802366	3.68473	802.366
0.00106925	799058	1.06925	799.058	0.0351943	1280920	35.1943	1280.92	0.0404666	1275830	40.4666	1275.83	0.00472245	899720	4.72245	899.72
0.00379925	860110	3.79925	860.11	0.0424743	1294120	42.4743	1294.12	0.0313666	481794	31.3666	481.794	0.00627902	1020980	6.27902	1020.98
0.00789425	936626	7.89425	936.626	0.0401822	1110210	40.1822	1110.21	0.0222666	-293569	22.2666	-293.569	0.00861389	1134090	8.61389	1134.09
0.0140368	1057300	14.0368	1057.3	0.0310822	380071	31.0822	380.071	0.0131666	-1034270	13.1666	-1034.27	0.00948946	1168000	9.48946	1168
0.0213167	1120900	21.3167	1120.9	0.0219822	-339621	21.9822	-339.621	0.0108916	-1129850	10.8916	-1129.85	0.0108028	1219620	10.8028	1219.62
0.0285967	1145290	28.5967	1145.29	0.0197072	-516433	19.7072	-516.433	0.00747906	-1238690	7.47906	-1238.69	0.0127729	1283810	12.7729	1283.81
0.0358768	1163230	35.8768	1163.23	0.0162947	-779403	16.2947	-779.403	0.00236031	-1348400	2.36031	-1348.4	0.0157279	1312050	15.7279	1312.05
0.0431568	1175460	43.1568	1175.46	0.015015	-865920	15.015	-865.92	-0.00531781	-1411130	-5.31781	-1411.13	0.0170321	1319850	17.0321	1319.85
0.0393291	877245	39.3291	877.245	0.0130955	-942499	13.0955	-942.499	-0.0144178	-1429000	-14.4178	-1429	0.0161221	1216870	16.1221	1216.87
0.0302291	168650	30.2291	168.65	0.0102162	-1020490	10.2162	-1020.49	-0.0235178	-1441730	-23.5178	-1441.73	0.0147571	1062480	14.7571	1062.48
0.0211291	-530905	21.1291	-530.905	0.00589723	-1120420	5.89723	-1120.42	-0.0326178	-1453350	-32.6178	-1453.35	0.0127096	831265	12.7096	831.265
0.0188541	-697095	18.8541	-697.095	-0.000581191	-1205820	-0.581191	-1205.82	-0.0417178	-1463780	-41.7178	-1463.78	0.00963833	486564	9.63833	486.564
0.0180009	-740417	18.0009	-740.417	-0.00968119	-1264630	-9.68119	-1264.63	-0.0401822	-1331460	-40.1822	-1331.46	0.00872833	388179	8.72833	388.179
0.0167213	-789736	16.7213	-789.736	-0.0187812	-1297520	-18.7812	-1297.52	-0.0379072	-1135620	-37.9072	-1135.62	0.00736332	243640	7.36332	243.64
0.0148017	-844585	14.8017	-844.585	-0.0278812	-1319820	-27.8812	-1319.82	-0.0344947	-842409	-34.4947	-842.409	0.00531583	30214.7	5.31583	30.2147
0.0119224	-910847	11.9224	-910.847	-0.0369812	-1339360	-36.9812	-1339.36	-0.0293759	-403879	-29.3759	-403.879	0.00454801	-48489	4.54801	-48.489
0.00760348	-990739	7.60348	-990.739	-0.0449188	-1353330	-44.9188	-1353.33	-0.0216978	250123	-21.6978	250.123	0.00339629	-163037	3.39629	-163.037
0.00112506	-1080450	1.12506	-1080.45	-0.0426438	-1171580	-42.6438	-1171.58	-0.0125978	984040	-12.5978	984.04	0.00166872	-328880	1.66872	-328.88
-0.00114994	-1096230	-1.14994	-1096.23	-0.0392313	-899330	-39.2313	-899.33	-0.0103228	1095460	-10.3228	1095.46	-0.000922651	-572070	-0.922651	-572.07
-0.00456244	-1116050	-4.56244	-1116.05	-0.0341126	-492423	-34.1126	-492.423	-0.00691031	1206640	-6.91031	1206.64	-0.00183265	-656851	-1.83265	-656.851
-0.00968119	-1134070	-9.68119	-1134.07	-0.0264344	113438	-26.4344	113.438	-0.00179156	1346030	-1.79156	1346.03	-0.00319765	-783659	-3.19765	-783.659
-0.0173593	-1156360	-17.3593	-1156.36	-0.0173344	806430	-17.3344	806.43	0.00588656	1426480	5.88656	1426.48	-0.00524515	-971418	-5.24515	-971.418
-0.0264593	-1178420	-26.4593	-1178.42	-0.0150594	913311	-15.0594	913.311	0.0149866	1458110	14.9866	1458.11	-0.00601296	-1033040	-6.01296	-1033.04
-0.0355593	-1197990	-35.5593	-1197.99	-0.0116469	1010130	-11.6469	1010.13	0.0240866	1480850	24.0866	1480.85	-0.00716468	-1100410	-7.16468	-1100.41
-0.0446593	-1214580	-44.6593	-1214.58	-0.00652818	1123210	-6.52818	1123.21	0.0331866	1495940	33.1866	1495.94	-0.00889226	-1167810	-8.89226	-1167.81
-0.0440657	-1168310	-44.0657	-1168.31	0.00114994	1238270	1.14994	1238.27	0.0422866	1507200	42.2866	1507.2	-0.0114836	-1247320	-11.4836	-1247.32
-0.0406532	-902566	-40.6532	-902.566	0.00342494	1257300	3.42494	1257.3	0.0396134	1274340	39.6134	1274.34	-0.0151236	-1290020	-15.1236	-1290.02
-0.0355344	-504739	-35.5344	-504.739	0.00683744	1278680	6.83744	1278.68	0.0305134	482889	30.5134	482.889	-0.0174955	-1297950	-17.4955	-1297.95
-0.0278563	88143.9	-27.8563	88.1439	0.0119562	1300470	11.9562	1300.47	0.0282384	287058	28.2384	287.058	-0.016358	-1173690	-16.358	-1173.69
-0.0187563	734103	-18.7563	734.103	0.0196343	1330070	19.6343	1330.07	0.0248259	-3026.21	24.8259	-3.02621	-0.0146517	-987670	-14.6517	-987.67
-0.0181876	756902	-18.1876	756.902	0.0287343	1355390	28.7343	1355.39	0.0235463	-111391	23.5463	-111.391	-0.0140119	-918005	-14.0119	-918.005
-0.0173344	784119	-17.3344	784.119	0.0378343	1371470	37.8343	1371.47	0.0216267	-273503	21.6267	-273.503	-0.0130521	-813544	-13.0521	-813.544
-0.0160547	819198	-16.0547	819.198	0.0440657	1379070	44.0657	1379.07	0.0187474	-516499	18.7474	-516.499	-0.0116125	-657015	-11.6125	-657.015
-0.0141352	866352	-14.1352	866.352	0.0417907	1196880	41.7907	1196.88	0.0144285	-877253	14.4285	-877.253	-0.00945298	-426265	-9.45298	-426.265
-0.0112559	919767	-11.2559	919.767	0.0383782	923553	38.3782	923.553	0.0128089	-996051	12.8089	-996.051	-0.00864318	-342568	-8.64318	-342.568
-0.00693697	991259	-6.93697	991.259	0.0332594	513782	33.2594	513.782	0.0103795	-1126380	10.3795	-1126.38	-0.00742848	-218574	-7.42848	-218.574
-0.00531737	1017390	-5.31737	1017.39	0.0255813	-95010.7	25.5813	-95.0107	0.00673536	-1254090	6.73536	-1254.09	-0.00560642	-32406.5	-5.60642	-32.4065
-0.00288796	1057280	-2.88796	1057.28	0.0164813	-798729	16.4813	-798.729	0.00126919	-1389020	1.26919	-1389.02	-0.00287334	238644	-2.87334	238.644
0.000756149	1108430	0.756149	1108.43	0.0142063	-918006	14.2063	-918.006	-0.00693006	-1464120	-6.93006	-1464.12	-0.00184844	338922	-1.84844	338.922
0.00622231	1145830	6.22231	1145.83	0.0107938	-1036560	10.7938	-1036.56	-0.0160301	-1481620	-16.0301	-1481.62	-0.000311076	487571	-0.311076	487.571
0.00827213	1153760	8.27213	1153.76	0.00567506	-1163750	5.67506	-1163.75	-0.0251301	-1492750	-25.1301	-1492.75	0.000265433	543042	0.265433	543.042
0.0113468	1163650	11.3468	1163.65	0.00375553	-1203500	3.75553	-1203.5	-0.0342301	-1501540	-34.2301	-1501.54	0.0011302	626006	1.1302	626.006
0.0159589	1176810	15.9589	1176.81	0.00087623	-1248060	0.87623	-1248.06	-0.0433301	-1509440	-43.3301	-1509.44	0.00242734	748865	2.42734	748.865
0.022877	1194800	22.877	1194.8	-0.00344271	-1286640	-3.44271	-1286.64	-0.0385699	-1098540	-38.5699	-1098.54	0.00437306	930789	4.37306	930.789
0.031977	1216060	31.977	1216.06	-0.00992113	-1322370	-9.92113	-1322.37	-0.0294699	-315584	-29.4699	-315.584	0.00729164	1127430	7.29164	1127.43
0.041077	1232680	41.077	1232.68	-0.0190211	-1357080	-19.0211	-1357.08	-0.0271949	-121752	-27.1949	-121.752	0.00838611	1174050	8.38611	1174.05
0.040823	1212910	40.823	1212.91	-0.0281211	-1381800	-28.1211	-1381.8	-0.0237824	167099	-23.7824	167.099	0.0100278	1239190	10.0278	1239.19
0.031723	504352	31.723	504.352	-0.0372211	-1397920	-37.2211	-1397.92	-0.0186637	594713	-18.6637	594.713	0.0124904	1313340	12.4904	1313.34
0.029448	327418	29.448	327.418	-0.0446789	-1406690	-44.6789	-1406.69	-0.0167442	753826	-16.7442	753.826	0.0134138	1323010	13.4138	1323.01
0.0260355	62626.7	26.0355	62.6267	-0.0424039	-1224700	-42.4039	-1224.7	-0.0138649	966460	-13.8649	966.46	0.014799	1332180	14.799	1332.18
0.0209167	-330299	20.9167	-330.299	-0.0389914	-952146	-38.9914	-952.146	-0.00954592	1162290	-9.54592	1162.29	0.0168768	1343770	16.8768	1343.77
0.0189972	-476804	18.9972	-476.804	-0.0338726	-544766	-33.8726	-544.766	-0.0030675	1356520	-3.0675	1356.52	0.0199935	1357760	19.9935	1357.76
0.0161179	-681666	16.1179	-681.666	-0.0261945	62595.3	-26.1945	62.5953	0.0060325	1472730	6.0325	1472.73	0.0245435	1373280	24.5435	1373.28
0.0150381	-735550	15.0381	-735.55	-0.0170945	761906	-17.0945	761.906	0.0151325	1502360	15.1325	1502.36	0.0251479	1375090	25.1479	1375.09
0.0134185	-799987	13.4185	-799.987	-0.0148195	876779	-14.8195	876.779	0.0242325	1522820	24.2325	1522.82	0.0237829	1220760	23.7829	1220.76
0.0109891	-873453	10.9891	-873.453	-0.011407	991183	-11.407	991.183	0.0333325	1536190	33.3325	1536.19	0.0217354	989231	21.7354	989.231
0.00734503	-955627	7.34503	-955.627	-0.00628824	1122830	-6.28824	1122.83	0.0424325	1545820	42.4325	1545.82	0.0186641	642422	18.6641	642.422
0.00597849	-981061	5.97849	-981.061	0.00138988	1267850	1.38988	1267.85	0.0394675	1287530	39.4675	1287.53	0.0175124	514587	17.5124	514.587
0.00392868	-1016690	3.92868	-1016.69	0.00366488	1286970	3.66488	1286.97	0.0303675	495167	30.3675	495.167	0.0157848	328202	15.7848	328.202
0.000853957	-1066880	0.853957	-1066.88	0.00707738	1312030	7.07738	1312.03	0.0212675	-284316	21.2675	-284.316	0.0131934	57444.1	13.1934	57.4441
-0.00375812	-1129670	-3.75812	-1129.67	0.0121961	1337470	12.1961	1337.47	0.0121675	-1016270	12.1675	-1016.27	0.0122217	-39808.4	12.2217	-39.8084
-0.0106762	-1173000	-10.6762	-1173	0.0198743	1365080	19.8743	1365.08	0.0104613	-1106500	10.4613	-1106.5	0.010764	-182994	10.764	-182.994
-0.0197762	-1202610	-19.7762	-1202.61	0.0289743	1395160	28.9743	1395.16	0.008755	-1175810	8.755	-1175.81	0.00857757	-388991	8.57757	-388.991
-0.0288762	-1225460	-28.8762	-1225.46	0.0380743	1411380	38.0743	1411.38	0.00619563	-1260090	6.19563	-1260.09	0.00775765	-464898	7.75765	-464.898
-0.0311512	-1230510	-31.1512	-1230.51	0.0438257	1418160	43.8257	1418.16	0.00235656	-1368030	2.35656	-1368.03	0.00652776	-577354	6.52776	-577.354
-0.0345637	-1237720	-34.5637	-1237.72	0.0415507	1236130	41.5507	1236.13	-0.00340203	-1463820	-3.40203	-1463.82	0.00468293	-744744	4.68293	-744.744
-0.0396825	-1247600	-39.6825	-1247.6	0.0381382	963017	38.1382	963.017	-0.0120399	-1507790	-12.0399	-1507.79	0.00191568	-991757	1.91568	-991.757
-0.0436394	-1254550	-43.6394	-1254.55	0.0330195	553427	33.0195	553.427	-0.0211399	-1522700	-21.1399	-1522.7	0.000877965	-1067890	0.877965	-1067.89
-0.0413644	-1077050	-41.3644	-1077.05	0.0253414	-55502.3	25.3414	-55.5023	-0.0302399	-1533530	-30.2399	-1533.53	-0.000678611	-1142740	-0.678611	-1142.74
-0.0379519	-811256	-37.9519	-811.256	0.0162414	-761814	16.2414	-761.814	-0.0393399	-1542220	-39.3399	-1542.22	-0.00301348	-1217830	-3.01348	-1217.83
-0.0328331	-413992	-32.8331	-413.992	0.0139664	-886372	13.9664	-886.372	-0.0419721	-1544370	-41.9721	-1544.37	-0.00651577	-1299200	-6.51577	-1299.2
-0.025155	178345	-25.155	178.345	0.0105539	-1017420	10.5539	-1017.42	-0.0392421	-1308380	-39.2421	-1308.38	-0.00782913	-1312790	-7.82913	-1312.79
-0.02288	352381	-22.88	352.381	0.00927418	-1058230	9.27418	-1058.23	-0.0351471	-954811	-35.1471	-954.811	-0.00979917	-1323460	-9.79917	-1323.46
-0.0194675	606615	-19.4675	606.615	0.00735465	-1113670	7.35465	-1113.67	-0.0290046	-425752	-29.0046	-425.752	-0.0127542	-1333620	-12.7542	-1333.62
-0.0181878	675768	-18.1878	675.768	0.00447535	-1183230	4.47535	-1183.23	-0.0197908	357702	-19.7908	357.702	-0.0171868	-1343670	-17.1868	-1343.67
-0.0162683	753839	-16.2683	753.839	0.000156406	-1270170	0.156406	-1270.17	-0.0170608	585779	-17.0608	585.779	-0.0226468	-1352930	-22.6468	-1352.93
-0.013389	840076	-13.389	840.076	-0.00632201	-1334480	-6.32201	-1334.48	-0.0129658	910512	-12.9658	910.512	-0.0264932	-1359000	-26.4932	-1359
-0.00907005	934127	-9.07005	934.127	-0.00859701	-1349220	-8.59701	-1349.22	-0.0114302	999074	-11.4302	999.074	-0.0251282	-1209630	-25.1282	-1209.63
-0.00259164	1039810	-2.59164	1039.81	-0.0120095	-1364080	-12.0095	-1364.08	-0.00912678	1103170	-9.12678	1103.17	-0.0230807	-985692	-23.0807	-985.692
-0.000316636	1075170	-0.316636	1075.17	-0.0171283	-1381990	-17.1283	-1381.99	-0.00567163	1229920	-5.67163	1229.92	-0.0200094	-650929	-20.0094	-650.929
0.00309586	1131840	3.09586	1131.84	-0.0248064	-1405530	-24.8064	-1405.53	-0.000488892	1393980	-0.488892	1393.98	-0.0154025	-174918	-15.4025	-174.918
0.00821461	1176120	8.21461	1176.12	-0.0270814	-1411810	-27.0814	-1411.81	0.00728521	1502350	7.28521	1502.35	-0.0150613	-140872	-15.0613	-140.872
0.0158927	1210670	15.8927	1210.67	-0.0304939	-1420210	-30.4939	-1420.21	0.0182052	1543170	18.2052	1543.17	-0.0145494	-90777.1	-14.5494	-90.7771
0.0249927	1234750	24.9927	1234.75	-0.0356126	-1430150	-35.6126	-1430.15	0.0291252	1563000	29.1252	1563	-0.0137816	-15718.6	-13.7816	-15.7186
0.0340927	1255950	34.0927	1255.95	-0.0432908	-1439700	-43.2908	-1439.7	0.0400452	1575560	40.0452	1575.56	-0.0126299	95912.9	-12.6299	95.9129
0.0431927	1271650	43.1927	1271.65	-0.0372311	-954710	-37.2311	-954.71	0.0509652	1583650	50.9652	1583.65	-0.0109023	261244	-10.9023	261.244
0.0454677	1273970	45.4677	1273.97	-0.0345011	-736762	-34.5011	-736.762	0.0618852	1590540	61.8852	1590.54	-0.00831094	504657	-8.31094	504.657
0.0421198	1013680	42.1198	1013.68	-0.0304061	-411057	-30.4061	-411.057	0.0626323	1590950	62.6323	1590.95	-0.00733918	593590	-7.33918	593.59
0.037001	615570	37.001	615.57	-0.0242636	75374.1	-24.2636	75.3741	0.0578548	1175730	57.8548	1175.73	-0.00588154	726153	-5.88154	726.153
0.0293229	19495	29.3229	19.495	-0.0150498	771868	-15.0498	771.868	0.0506885	552559	50.6885	552.559	-0.00369507	921037	-3.69507	921.037
0.0270479	-155251	27.0479	-155.251	-0.0123198	892906	-12.3198	892.906	0.0399391	-372429	39.9391	-372.429	-0.000415373	1142100	-0.415373	1142.1
0.0236354	-415767	23.6354	-415.767	-0.00822484	1019750	-8.22484	1019.75	0.0367541	-641930	36.7541	-641.93	0.00286433	1262000	2.86433	1262
0.0185166	-732444	18.5166	-732.444	-0.00208234	1176260	-2.08234	1176.26	0.0319766	-1002660	31.9766	-1002.66	0.00614403	1349230	6.14403	1349.23
0.0165971	-801463	16.5971	-801.463	0.000221102	1223410	0.221102	1223.41	0.0301851	-1094960	30.1851	-1094.96	0.00737391	1365860	7.37391	1365.86
0.0137178	-887953	13.7178	-887.953	0.00108489	1240430	1.08489	1240.43	0.0274977	-1202070	27.4977	-1202.07	0.00921874	1380780	9.21874	1380.78
0.00939886	-988054	9.39886	-988.054	0.00238057	1265790	2.38057	1265.79	0.0234667	-1328960	23.4667	-1328.96	0.011986	1395320	11.986	1395.32
0.00777926	-1016630	7.77926	-1016.63	0.0043241	1300730	4.3241	1300.73	0.0174202	-1465570	17.4202	-1465.57	0.0161369	1413470	16.1369	1413.47
0.00534985	-1057460	5.34985	-1057.46	0.00505292	1308760	5.05292	1308.76	0.0151527	-1493210	15.1527	-1493.21	0.0215969	1429630	21.5969	1429.63
0.00170574	-1114220	1.70574	-1114.22	0.00614615	1318800	6.14615	1318.8	0.0117516	-1517300	11.7516	-1517.3	0.0256919	1437380	25.6919	1437.38
-0.00376042	-1176860	-3.76042	-1176.86	0.007786	1331430	7.786	1331.43	0.00664982	-1535880	6.64982	-1535.88	0.0267156	1439100	26.7156	1439.1
-0.0119597	-1217670	-11.9597	-1217.67	0.0102458	1348480	10.2458	1348.48	-0.00100282	-1548540	-1.00282	-1548.54	0.0263488	1397590	26.3488	1397.59
-0.0210597	-1243210	-21.0597	-1243.21	0.0139354	1367590	13.9354	1367.59	-0.0124818	-1561610	-12.4818	-1561.61	0.0240453	1137210	24.0453	1137.21
-0.0233347	-1248910	-23.3347	-1248.91	0.0194699	1387900	19.4699	1387.9	-0.0252218	-1573060	-25.2218	-1573.06	0.0205902	746868	20.5902	746.868
-0.0241878	-1250960	-24.1878	-1250.96	0.0277717	1415160	27.7717	1415.16	-0.0379618	-1582780	-37.9618	-1582.78	0.0192945	602418	19.2945	602.418
-0.0254675	-1253980	-25.4675	-1253.98	0.0386917	1437740	38.6917	1437.74	-0.0507018	-1591220	-50.7018	-1591.22	0.017351	393113	17.351	393.113
-0.027387	-1258330	-27.387	-1258.33	0.0496117	1449190	49.6117	1449.19	-0.0634418	-1598950	-63.4418	-1598.95	0.0144357	93686.9	14.4357	93.6869
-0.0281068	-1259910	-28.1068	-1259.91	0.0605317	1457840	60.5317	1457.84	-0.0607732	-1367180	-60.7732	-1367.18	0.0133424	-14067.3	13.3424	-14.0673
-0.0291866	-1262270	-29.1866	-1262.27	0.0632617	1459840	63.2617	1459.84	-0.0559957	-952868	-55.9957	-952.868	0.0129325	-53769.2	12.9325	-53.7692
-0.0308062	-1265770	-30.8062	-1265.77	0.0594339	1154790	59.4339	1154.79	-0.0488295	-333892	-48.8295	-333.892	0.0123175	-112871	12.3175	-112.871
-0.0332356	-1270760	-33.2356	-1270.76	0.0522676	583029	52.2676	583.029	-0.0461421	-103733	-46.1421	-103.733	0.0113951	-198998	11.3951	-198.998
-0.0334633	-1271210	-33.4633	-1271.21	0.0495803	369133	49.5803	369.133	-0.0421111	237759	-42.1111	237.759	0.0100115	-325000	10.0115	-325
-0.033805	-1271890	-33.805	-1271.89	0.0455493	49848.4	45.5493	49.8484	-0.0360646	739150	-36.0646	739.15	0.00793606	-511288	7.93606	-511.288
-0.0343174	-1272910	-34.3174	-1272.91	0.0395028	-425482	39.5028	-425.482	-0.0337972	893125	-33.7972	893.125	0.00482291	-786843	4.82291	-786.843
-0.0350861	-1274410	-35.0861	-1274.41	0.0372353	-602169	37.2353	-602.169	-0.030396	1055200	-30.396	1055.2	0.00365548	-889056	3.65548	-889.056
-0.0362391	-1276620	-36.2391	-1276.62	0.0338341	-820975	33.8341	-820.975	-0.0252942	1230960	-25.2942	1230.96	0.00190433	-1039460	1.90433	-1039.46
-0.0366715	-1277440	-36.6715	-1277.44	0.0287324	-1019590	28.7324	-1019.59	-0.0233811	1291860	-23.3811	1291.86	0.00124765	-1090410	1.24765	-1090.41
-0.0373201	-1278660	-37.3201	-1278.66	0.0268192	-1079380	26.8192	-1079.38	-0.0205113	1373600	-20.5113	1373.6	0.000262631	-1146560	0.262631	-1146.56
-0.0382929	-1280460	-38.2929	-1280.46	0.0239495	-1154420	23.9495	-1154.42	-0.0194352	1401660	-19.4352	1401.66	-0.0012149	-1208700	-1.2149	-1208.7
-0.0397522	-1283070	-39.7522	-1283.07	0.0196449	-1252710	19.6449	-1252.71	-0.017821	1440800	-17.821	1440.8	-0.0034312	-1277090	-3.4312	-1277.09
-0.0402995	-1284020	-40.2995	-1284.02	0.013188	-1344050	13.188	-1344.05	-0.0153996	1478420	-15.3996	1478.42	-0.00426231	-1300560	-4.26231	-1300.56
-0.0411203	-1285420	-41.1203	-1285.42	0.0125826	-1348760	12.5826	-1348.76	-0.0117676	1514400	-11.7676	1514.4	-0.00550898	-1329070	-5.50898	-1329.07
-0.0423516	-1287460	-42.3516	-1287.46	0.0123556	-1350470	12.3556	-1350.47	-0.0063196	1541130	-6.3196	1541.13	-0.00737898	-1357130	-7.37898	-1357.13
-0.0441985	-1290410	-44.1985	-1290.41	0.0120151	-1352980	12.0151	-1352.98	0.00185243	1561300	1.85243	1561.3	-0.010184	-1380980	-10.184	-1380.98
-0.0448911	-1291500	-44.8911	-1291.5	0.0115044	-1356570	11.5044	-1356.57	0.0141105	1578210	14.1105	1578.21	-0.0143915	-1397630	-14.3915	-1397.63
-0.044984	-1291640	-44.984	-1291.64	0.0107383	-1361770	10.7383	-1361.77	0.0268505	1592700	26.8505	1592.7	-0.0198515	-1408580	-19.8515	-1408.58
-0.043114	-1145290	-43.114	-1145.29	0.010451	-1363490	10.451	-1363.49	0.0395905	1602750	39.5905	1602.75	-0.0253115	-1417890	-25.3115	-1417.89
-0.040309	-926066	-40.309	-926.066	0.01002	-1366020	10.02	-1366.02	0.0523305	1609840	52.3305	1609.84	-0.0266765	-1420060	-26.6765	-1420.06
-0.0361015	-598257	-36.1015	-598.257	0.0093736	-1369710	9.3736	-1369.71	0.0623295	1613700	62.3295	1613.7	-0.025876	-1331900	-25.876	-1331.9
-0.0297903	-109308	-29.7903	-109.308	0.00840397	-1374280	8.40397	-1374.28	0.0591445	1337880	59.1445	1337.88	-0.0228048	-993382	-22.8048	-993.382
-0.0203234	601109	-20.3234	601.109	0.00694952	-1380790	6.94952	-1380.79	0.054367	924036	54.367	924.036	-0.0216531	-865780	-21.6531	-865.78
-0.0175934	722639	-17.5934	722.639	0.0064041	-1383130	6.4041	-1383.13	0.0472008	303221	47.2008	303.221	-0.0199255	-678723	-19.9255	-678.723
-0.0134984	844970	-13.4984	844.97	0.00558598	-1386490	5.58598	-1386.49	0.0364514	-612185	36.4514	-612.185	-0.0173341	-407940	-17.3341	-407.94
-0.00735588	973060	-7.35588	973.06	0.00527918	-1387720	5.27918	-1387.72	0.0332664	-863662	33.2664	-863.662	-0.0163623	-309134	-16.3623	-309.134
-0.00678002	982497	-6.78002	982.497	0.00481899	-1389530	4.81899	-1389.53	0.0284889	-1122580	28.4889	-1122.58	-0.0149047	-164870	-14.9047	-164.87
-0.00591623	996680	-5.91623	996.68	0.00412869	-1392150	4.12869	-1392.15	0.0213227	-1358670	21.3227	-1358.67	-0.0127182	44849.3	-12.7182	44.8493
-0.00462055	1017820	-4.62055	1017.82	0.00309325	-1395970	3.09325	-1395.97	0.0105733	-1530620	10.5733	-1530.62	-0.00943854	351198	-9.43854	351.198
-0.00267702	1049560	-2.67702	1049.56	0.00154009	-1401410	1.54009	-1401.41	-0.00216671	-1565840	-2.16671	-1565.84	-0.00820865	463101	-8.20865	463.101
0.000238264	1094330	0.238264	1094.33	-0.000789645	-1409260	-0.789645	-1409.26	-0.0149067	-1581500	-14.9067	-1581.5	-0.00636382	629583	-6.36382	629.583
0.0046112	1162700	4.6112	1162.7	-0.00428425	-1419990	-4.28425	-1419.99	-0.0276467	-1593170	-27.6467	-1593.17	-0.00359657	873190	-3.59657	873.19
0.0111706	1211180	11.1706	1211.18	-0.00952617	-1434850	-9.52617	-1434.85	-0.0403867	-1602090	-40.3867	-1602.09	-0.00255886	962985	-2.55886	962.985
0.0113243	1212090	11.3243	1212.09	-0.017389	-1453100	-17.389	-1453.1	-0.0531267	-1609320	-53.1267	-1609.32	-0.00100228	1095870	-1.00228	1095.87
0.0115549	1213410	11.5549	1213.41	-0.0291833	-1468450	-29.1833	-1468.45	-0.0615333	-1613490	-61.5333	-1613.49	0.00133258	1227860	1.33258	1227.86
0.0119008	1215220	11.9008	1215.22	-0.0419233	-1478970	-41.9233	-1478.97	-0.0583483	-1337490	-58.3483	-1337.49	0.00483488	1348120	4.83488	1348.12
0.0124197	1217940	12.4197	1217.94	-0.0546633	-1487530	-54.6633	-1487.53	-0.0535708	-923609	-53.5708	-923.609	0.00614824	1384560	6.14824	1384.56
0.013198	1221860	13.198	1221.86	-0.0599967	-1491260	-59.9967	-1491.26	-0.0464045	-307131	-46.4045	-307.131	0.00811828	1417920	8.11828	1417.92
0.0143654	1227150	14.3654	1227.15	-0.0568117	-1235050	-56.8117	-1235.05	-0.0437172	-78082.4	-43.7172	-78.0824	0.0110733	1443830	11.0733	1443.83
0.0161166	1233430	16.1166	1233.43	-0.0556173	-1139060	-55.6173	-1139.06	-0.0396862	261339	-39.6862	261.339	0.0155059	1463150	15.5059	1463.15
0.0187433	1241300	18.7433	1241.3	-0.0538257	-995177	-53.8257	-995.177	-0.0336397	752866	-33.6397	752.866	0.0209659	1478950	20.9659	1478.95
0.0226834	1252370	22.6834	1252.37	-0.0511384	-779572	-51.1384	-779.572	-0.0313722	889854	-31.3722	889.854	0.0264259	1489990	26.4259	1489.99
0.0285935	1267830	28.5935	1267.83	-0.0471074	-456756	-47.1074	-456.756	-0.027971	1047930	-27.971	1047.93	0.0268091	1490650	26.8091	1490.65
0.0308098	1273120	30.8098	1273.12	-0.0455957	-335948	-45.5957	-335.948	-0.0266956	1096400	-26.6956	1096.4	0.0247616	1258670	24.7616	1258.67
0.0341342	1280710	34.1342	1280.71	-0.0450289	-290704	-45.0289	-290.704	-0.0247824	1165920	-24.7824	1165.92	0.0216903	911062	21.6903	911.062
0.0391209	1290680	39.1209	1290.68	-0.0441786	-222911	-44.1786	-222.911	-0.0219127	1265180	-21.9127	1265.18	0.0170834	404337	17.0834	404.337
0.0466009	1301710	46.6009	1301.71	-0.0429031	-121357	-42.9031	-121.357	-0.0176081	1397080	-17.6081	1397.08	0.0157184	263211	15.7184	263.211
0.0575209	1310490	57.5209	1310.49	-0.04099	30797.1	-40.99	30.7971	-0.0111512	1504510	-11.1512	1504.51	0.0152066	211576	15.2066	211.576
0.0581689	1310960	58.1689	1310.96	-0.0381202	258737	-38.1202	258.737	-0.00146583	1553270	-1.46583	1553.27	0.0150146	192467	15.0146	192.467
0.0549839	1064270	54.9839	1064.27	-0.0370441	343696	-37.0441	343.696	0.0112742	1575740	11.2742	1575.74	0.0147267	163978	14.7267	163.978
0.0502064	693989	50.2064	693.989	-0.0354299	470939	-35.4299	470.939	0.0240142	1591070	24.0142	1591.07	0.0142948	121532	14.2948	121.532
0.0430402	138891	43.0402	138.891	-0.0348245	518542	-34.8245	518.542	0.0367542	1601510	36.7542	1601.51	0.0136469	58596.1	13.6469	58.5961
0.0423684	87015.7	42.3684	87.0157	-0.0339165	589865	-33.9165	589.865	0.0494942	1607970	49.4942	1607.97	0.0126752	-33754	12.6752	-33.754
0.0413606	9429.82	41.3606	9.42982	-0.033576	615700	-33.576	615.7	0.0622342	1611750	62.2342	1611.75	0.0112175	-169414	11.2175	-169.414
0.0409827	-19611.4	40.9827	-19.6114	-0.0330653	652641	-33.0653	652.641	0.0619808	1589890	61.9808	1589.89	0.00903107	-366522	9.03107	-366.522
0.040841	-30497.3	40.841	-30.4973	-0.0322991	699578	-32.2991	699.578	0.0572033	1177630	57.2033	1177.63	0.00821115	-439678	8.21115	-439.678
0.0406284	-46823.1	40.6284	-46.8231	-0.0320119	715567	-32.0119	715.567	0.0500371	558752	50.0371	558.752	0.00698126	-548780	6.98126	-548.78
0.0405354	-53959.1	40.5354	-53.9591	-0.0315809	739077	-31.5809	739.077	0.0392877	-361003	39.2877	-361.003	0.00513643	-710487	5.13643	-710.487
0.0403959	-64637.2	40.3959	-64.6372	-0.0309345	773278	-30.9345	773.278	0.0361027	-629433	36.1027	-629.433	0.00236918	-948483	2.36918	-948.483
0.0403029	-71758.9	40.3029	-71.7589	-0.0306921	784853	-30.6921	784.853	0.0313252	-966939	31.3252	-966.939	0.00133147	-1036230	1.33147	-1036.23
0.0401634	-82443.1	40.1634	-82.4431	-0.0303285	801394	-30.3285	801.394	0.0295336	-1058920	29.5336	-1058.92	-0.000225111	-1160320	-0.225111	-1160.32
0.0399541	-98440.8	39.9541	-98.4408	-0.029783	823471	-29.783	823.471	0.0268463	-1168440	26.8463	-1168.44	-0.00255997	-1272400	-2.55997	-1272.4
0.0396403	-122429	39.6403	-122.429	-0.0289649	853563	-28.9649	853.563	0.0228153	-1304100	22.8153	-1304.1	-0.00606227	-1371850	-6.06227	-1371.85
0.0391694	-158378	39.1694	-158.378	-0.0277377	894957	-27.7377	894.957	0.0167688	-1448160	16.7688	-1448.16	-0.0113157	-1439280	-11.3157	-1439.28
0.0384632	-212133	38.4632	-212.133	-0.0272775	909845	-27.2775	909.845	0.00769897	-1541800	7.69897	-1541.8	-0.0167757	-1457980	-16.7757	-1457.98
0.0374039	-292520	37.4039	-292.52	-0.027105	915311	-27.105	915.311	0.00451397	-1552780	4.51397	-1552.78	-0.0222357	-1467750	-22.2357	-1467.75
0.0358148	-413187	35.8148	-413.187	-0.0268461	923484	-26.8461	923.484	-0.000263525	-1563020	-0.263525	-1563.02	-0.0267724	-1475320	-26.7724	-1475.32
0.0334313	-583834	33.4313	-583.834	-0.0264578	935495	-26.4578	935.495	-0.00742978	-1573320	-7.42978	-1573.32	-0.0249524	-1273180	-24.9524	-1273.18
0.029856	-741854	29.856	-741.854	-0.0263122	939960	-26.3122	939.96	-0.0181792	-1584520	-18.1792	-1584.52	-0.0222224	-968831	-22.2224	-968.831
0.0285152	-786081	28.5152	-786.081	-0.0260938	946624	-26.0938	946.624	-0.0309191	-1595070	-30.9191	-1595.07	-0.0181274	-528000	-18.1274	-528
0.0283895	-789993	28.3895	-789.993	-0.0260119	949108	-26.0119	949.108	-0.0436592	-1602800	-43.6592	-1602.8	-0.0165918	-371403	-16.5918	-371.403
0.028201	-795802	28.201	-795.802	-0.025889	952812	-25.889	952.812	-0.0563992	-1608900	-56.3992	-1608.9	-0.0142883	-142121	-14.2883	-142.121
0.028108	-798658	28.108	-798.658	-0.0257047	958346	-25.7047	958.346	-0.0578723	-1609490	-57.8723	-1609.49	-0.0134245	-60042	-13.4245	-60.042
0.0279685	-802938	27.9685	-802.938	-0.0254283	966540	-25.4283	966.54	-0.0570192	-1535820	-57.0192	-1535.82	-0.0121288	61904.4	-12.1288	61.9044
0.0278755	-805785	27.8755	-805.785	-0.0253247	969571	-25.3247	969.571	-0.0557395	-1425360	-55.7395	-1425.36	-0.0101853	240725	-10.1853	240.725
0.027736	-810047	27.736	-810.047	-0.0251692	974118	-25.1692	974.118	-0.05382	-1259730	-53.82	-1259.73	-0.00727003	503033	-7.27003	503.033
0.027643	-812886	27.643	-812.886	-0.0249359	980894	-24.9359	980.894	-0.0509407	-1011250	-50.9407	-1011.25	-0.0028971	889308	-2.8971	889.308
0.0275035	-817141	27.5035	-817.141	-0.0248485	983400	-24.8485	983.4	-0.0466218	-638846	-46.6218	-638.846	-0.00125725	1030060	-1.25725	1030.06
0.0274105	-819975	27.4105	-819.975	-0.0247173	987143	-24.7173	987.143	-0.0401433	-86250	-40.1433	-86.25	0.00120252	1222090	1.20252	1222.09
0.027271	-824221	27.271	-824.221	-0.0245205	992740	-24.5205	992.74	-0.0377139	119227	-37.7139	119.227	0.00489219	1376880	4.89219	1376.88
0.027178	-827045	27.178	-827.045	-0.0242253	1001100	-24.2253	1001.1	-0.0340698	423904	-34.0698	423.904	0.00627581	1419710	6.27581	1419.71
0.0270385	-831265	27.0385	-831.265	-0.0237825	1013560	-23.7825	1013.56	-0.0286037	827917	-28.6037	827.917	0.00835124	1461100	8.35124	1461.1
0.0268292	-837534	26.8292	-837.534	-0.0236165	1018200	-23.6165	1018.2	-0.0265538	937894	-26.5538	937.894	0.0114644	1493360	11.4644	1493.36
0.0265153	-846887	26.5153	-846.887	-0.0233674	1025170	-23.3674	1025.17	-0.0234791	1071680	-23.4791	1071.68	0.0161341	1511820	16.1341	1511.82
0.0260445	-860436	26.0445	-860.436	-0.0229938	1035570	-22.9938	1035.57	-0.018867	1246160	-18.867	1246.16	0.0231387	1528070	23.1387	1528.07
0.0253383	-878861	25.3383	-878.861	-0.0224334	1051060	-22.4334	1051.06	-0.0171375	1302940	-17.1375	1302.94	0.0249587	1530910	24.9587	1530.91
0.0242789	-904914	24.2789	-904.914	-0.0222232	1056870	-22.2232	1056.87	-0.0145432	1380280	-14.5432	1380.28	0.0276887	1534950	27.6887	1534.95
0.0238817	-914423	23.8817	-914.423	-0.021908	1065610	-21.908	1065.61	-0.0106518	1453950	-10.6518	1453.95	0.0317837	1540620	31.7837	1540.62
0.0237327	-917967	23.7327	-917.967	-0.0217898	1068890	-21.7898	1068.89	-0.00481462	1519850	-4.81462	1519.85	0.0379262	1548340	37.9262	1548.34
0.0236397	-920168	23.6397	-920.168	-0.0216125	1073670	-21.6125	1073.67	0.00394111	1552020	3.94111	1552.02	0.0397462	1550590	39.7462	1550.59
0.0235002	-923464	23.5002	-923.464	-0.0213465	1080100	-21.3465	1080.1	0.0170747	1573750	17.0747	1573.75	0.0424762	1553920	42.4762	1553.92
0.0234072	-925654	23.4072	-925.654	-0.0212468	1082500	-21.2468	1082.5	0.0307247	1586240	30.7247	1586.24	0.044161	1555720	44.161	1555.72
0.0233142	-927844	23.3142	-927.844	-0.0210972	1085930	-21.0972	1085.93	0.0443747	1595480	44.3747	1595.48	0.0422415	1338220	42.2415	1338.22
0.0232212	-930032	23.2212	-930.032	-0.0208728	1091050	-20.8728	1091.05	0.0580247	1602200	58.0247	1602.2	0.0393622	1011920	39.3622	1011.92
0.0231282	-932212	23.1282	-932.212	-0.0207886	1092980	-20.7886	1092.98	0.0716747	1606530	71.6747	1606.53	0.0350432	531733	35.0432	531.733
0.0230352	-934386	23.0352	-934.386	-0.0206624	1095880	-20.6624	1095.88	0.0703603	1493610	70.3603	1493.61	0.0334236	361531	33.4236	361.531
0.0230352	-934386	23.0352	-934.386	-0.020473	1100170	-20.473	1100.17	0.0649003	1024540	64.9003	1024.54	0.0309942	122784	30.9942	122.784
				-0.020189	1106600	-20.189	1106.6	0.0567103	321578	56.7103	321.578	0.0300832	36061	30.0832	36.061
				-0.019763	1116210	-19.763	1116.21	0.0444253	-707703	44.4253	-707.703	0.0287166	-90832.9	28.7166	-90.8329
				-0.0191239	1130630	-19.1239	1130.63	0.0407853	-946620	40.7853	-946.62	0.0266668	-274705	26.6668	-274.705
				-0.0188843	1136040	-18.8843	1136.04	0.0394203	-1017260	39.4203	-1017.26	0.0235921	-541753	23.5921	-541.753
				-0.0185248	1144150	-18.5248	1144.15	0.0373728	-1105840	37.3728	-1105.84	0.0224391	-639907	22.4391	-639.907
				-0.0179856	1156240	-17.9856	1156.24	0.0343015	-1223710	34.3015	-1223.71	0.0207096	-785549	20.7096	-785.549
				-0.0177834	1160590	-17.7834	1160.59	0.0296947	-1356360	29.6947	-1356.36	0.0181153	-1001400	18.1153	-1001.4
				-0.0174801	1167030	-17.4801	1167.03	0.0227844	-1479320	22.7844	-1479.32	0.0142238	-1276180	14.2238	-1276.18
				-0.0170251	1176440	-17.0251	1176.44	0.0124189	-1541000	12.4189	-1541	0.0127645	-1335630	12.7645	-1335.63
				-0.0163427	1190510	-16.3427	1190.51	-0.00214111	-1563870	-2.14111	-1563.87	0.0105756	-1398550	10.5756	-1398.55
				-0.0160868	1195760	-16.0868	1195.76	-0.0167011	-1577030	-16.7011	-1577.03	0.00729219	-1464480	7.29219	-1464.48
				-0.0157029	1203620	-15.7029	1203.62	-0.0312611	-1586620	-31.2611	-1586.62	0.00236709	-1505670	2.36709	-1505.67
				-0.0151272	1215310	-15.1272	1215.31	-0.0458211	-1593790	-45.8211	-1593.79	-0.00502057	-1520240	-5.02057	-1520.24
				-0.0142635	1232490	-14.2635	1232.49	-0.0603811	-1599020	-60.3811	-1599.02	-0.0141206	-1532210	-14.1206	-1532.21
				-0.0129679	1258170	-12.9679	1258.17	-0.0706589	-1602170	-70.6589	-1602.17	-0.0232206	-1542810	-23.2206	-1542.81
				-0.0110246	1297080	-11.0246	1297.08	-0.0697489	-1523720	-69.7489	-1523.72	-0.0254956	-1545290	-25.4956	-1545.29
				-0.00810963	1336870	-8.10963	1336.87	-0.0683839	-1406080	-68.3839	-1406.08	-0.0289081	-1548850	-28.9081	-1548.85
				-0.00783635	1339800	-7.83635	1339.8	-0.0663364	-1229720	-66.3364	-1229.72	-0.0340268	-1554070	-34.0268	-1554.07
				-0.00742643	1343950	-7.42643	1343.95	-0.0632651	-965345	-63.2651	-965.345	-0.0417049	-1561500	-41.7049	-1561.5
				-0.00727272	1345500	-7.27272	1345.5	-0.0586583	-569363	-58.6583	-569.363	-0.0439799	-1563810	-43.9799	-1563.81
				-0.00704214	1347760	-7.04214	1347.76	-0.051748	18131.1	-51.748	18.1311	-0.0436076	-1522640	-43.6076	-1522.64
				-0.00669627	1350970	-6.69627	1350.97	-0.0413825	812375	-41.3825	812.375	-0.0423279	-1381270	-42.3279	-1381.27
				-0.00617747	1355540	-6.17747	1355.54	-0.0377425	991287	-37.7425	991.287	-0.0404083	-1167490	-40.4083	-1167.49
				-0.00598292	1357220	-5.98292	1357.22	-0.0322825	1206510	-32.2825	1206.51	-0.037529	-851092	-37.529	-851.092
				-0.00569109	1359720	-5.69109	1359.72	-0.030235	1273450	-30.235	1273.45	-0.0364493	-735019	-36.4493	-735.019
				-0.00525335	1363120	-5.25335	1363.12	-0.0271637	1361300	-27.1637	1361.3	-0.0348297	-564966	-34.8297	-564.966
				-0.00459674	1367170	-4.59674	1367.17	-0.0225569	1441020	-22.5569	1441.02	-0.0324003	-320669	-32.4003	-320.669
				-0.00435051	1368600	-4.35051	1368.6	-0.0156465	1499450	-15.6465	1499.45	-0.0287562	18655.6	-28.7562	18.6556
				-0.00398117	1370710	-3.98117	1370.71	-0.00528107	1535660	-5.28107	1535.66	-0.0273896	142324	-27.3896	142.324
				-0.00342716	1373740	-3.42716	1373.74	0.00927893	1557440	9.27893	1557.44	-0.0253398	323322	-25.3398	323.322
				-0.0032194	1374880	-3.2194	1374.88	0.0238389	1569180	23.8389	1569.18	-0.0222651	588733	-22.2651	588.733
				-0.00290777	1376570	-2.90777	1376.57	0.0383989	1576650	38.3989	1576.65	-0.017653	975341	-17.653	975.341
				-0.00244032	1378990	-2.44032	1378.99	0.0529589	1581740	52.9589	1581.74	-0.0159235	1111550	-15.9235	1111.55
				-0.00226503	1379890	-2.26503	1379.89	0.0675189	1585000	67.5189	1585	-0.0152749	1156480	-15.2749	1156.48
				-0.00200209	1381240	-2.00209	1381.24	0.0711589	1585590	71.1589	1585.59	-0.0143021	1212860	-14.3021	1212.86
				-0.00160768	1383180	-1.60768	1383.18	0.0689811	1399430	68.9811	1399.43	-0.0128428	1286910	-12.8428	1286.91
				-0.00145977	1383890	-1.45977	1383.89	0.0607911	699417	60.7911	699.417	-0.0106538	1375890	-10.6538	1375.89
				-0.00123792	1384960	-1.23792	1384.96	0.0485061	-340971	48.5061	-340.971	-0.00737045	1474260	-7.37045	1474.26
				-0.000905134	1386560	-0.905134	1386.56	0.0448661	-636737	44.8661	-636.737	-0.00244534	1539750	-2.44534	1539.75
				-0.000405959	1388930	-0.405959	1388.93	0.0394061	-977754	39.4061	-977.754	0.00494231	1568620	4.94231	1568.62
				-0.000218768	1389810	-0.218768	1389.81	0.0373586	-1068350	37.3586	-1068.35	0.00721731	1574280	7.21731	1574.28
				6.20181e-05	1391100	0.0620181	1391.1	0.0342873	-1187930	34.2873	-1187.93	0.0106298	1581120	10.6298	1581.12
				0.000483197	1392980	0.483197	1392.98	0.0296804	-1324100	29.6804	-1324.1	0.0157486	1589060	15.7486	1589.06
				0.000641139	1393680	0.641139	1393.68	0.0279529	-1364120	27.9529	-1364.12	0.0234267	1599780	23.4267	1599.78
				0.000878053	1394720	0.878053	1394.72	0.0253615	-1415590	25.3615	-1415.59	0.0325267	1609980	32.5267	1609.98
				0.00123342	1396280	1.23342	1396.28	0.0214745	-1464170	21.4745	-1464.17	0.0348017	1612470	34.8017	1612.47
				0.00176648	1398540	1.76648	1398.54	0.0156439	-1507980	15.6439	-1507.98	0.0382142	1616000	38.2142	1616
				0.00196637	1399370	1.96637	1399.37	0.00689801	-1528840	6.89801	-1528.84	0.0433329	1620760	43.3329	1620.76
				0.00226622	1400600	2.26622	1400.6	-0.00622078	-1544930	-6.22078	-1544.93	0.0452525	1622460	45.2525	1622.46
				0.00271598	1402440	2.71598	1402.44	-0.0207808	-1555380	-20.7808	-1555.38	0.0428682	1352560	42.8682	1352.56
				0.00288464	1403150	2.88464	1403.15	-0.0353408	-1562320	-35.3408	-1562.32	0.0385493	863898	38.5493	863.898
				0.00313764	1404210	3.13764	1404.21	-0.0499008	-1567660	-49.9008	-1567.66	0.0369297	684881	36.9297	684.881
				0.00351713	1405800	3.51713	1405.8	-0.0644608	-1571820	-64.4608	-1571.82	0.0345003	427700	34.5003	427.7
				0.00408636	1408150	4.08636	1408.15	-0.0665792	-1572260	-66.5792	-1572.26	0.0308562	76815.4	30.8562	76.8154
				0.00494021	1411370	4.94021	1411.37	-0.0656692	-1494240	-65.6692	-1494.24	0.0294896	-47487.3	29.4896	-47.4873
				0.00622099	1415670	6.22099	1415.67	-0.0643042	-1377250	-64.3042	-1377.25	0.0274398	-226938	27.4398	-226.938
				0.00814215	1421060	8.14215	1421.06	-0.0622567	-1201680	-62.2567	-1201.68	0.0243651	-486794	24.3651	-486.794
				0.00886259	1422880	8.86259	1422.88	-0.0591855	-938311	-59.1855	-938.311	0.019753	-868920	19.753	-868.92
				0.00994324	1425790	9.94324	1425.79	-0.0545786	-543808	-54.5786	-543.808	0.0180235	-1009880	18.0235	-1009.88
				0.0103485	1426890	10.3485	1426.89	-0.0476683	43658.8	-47.6683	43.6588	0.0154292	-1199680	15.4292	-1199.68
				0.0105005	1427320	10.5005	1427.32	-0.0450769	260947	-45.0769	260.947	0.0115378	-1379390	11.5378	-1379.39
				0.0107284	1427950	10.7284	1427.95	-0.0411899	578605	-41.1899	578.605	0.0057006	-1526530	5.7006	-1526.53
				0.0110703	1428850	11.0703	1428.85	-0.0353593	919036	-35.3593	919.036	0.00351166	-1551250	3.51166	-1551.25
				0.0115832	1430190	11.5832	1430.19	-0.0266134	1263740	-26.6134	1263.74	0.00022826	-1570240	0.22826	-1570.24
				0.0117756	1430700	11.7756	1430.7	-0.0233337	1351190	-23.3337	1351.19	-0.00469684	-1580130	-4.69684	-1580.13
				0.0118477	1430890	11.8477	1430.89	-0.0184142	1428250	-18.4142	1428.25	-0.0120845	-1590090	-12.0845	-1590.09
				0.0119559	1431180	11.9559	1431.18	-0.0110349	1483420	-11.0349	1483.42	-0.0211845	-1599770	-21.1845	-1599.77
				0.0121181	1431610	12.1181	1431.61	3.41339e-05	1514310	0.0341339	1514.31	-0.0234595	-1601920	-23.4595	-1601.92
				0.0123616	1432240	12.3616	1432.24	0.0145941	1531070	14.5941	1531.07	-0.026872	-1605090	-26.872	-1605.09
				0.0124529	1432470	12.4529	1432.47	0.0291541	1542180	29.1541	1542.18	-0.0319907	-1609690	-31.9907	-1609.69
				0.0125898	1432810	12.5898	1432.81	0.0437141	1550250	43.7141	1550.25	-0.0396689	-1616480	-39.6689	-1616.48
				0.0127952	1433320	12.7952	1433.32	0.0582741	1555680	58.2741	1555.68	-0.0422311	-1618560	-42.2311	-1618.56
				0.0128722	1433520	12.8722	1433.52	0.0619141	1556810	61.9141	1556.81	-0.0416624	-1555340	-41.6624	-1555.34
				0.0129877	1433800	12.9877	1433.8	0.0673741	1558200	67.3741	1558.2	-0.0408093	-1460520	-40.8093	-1460.52
				0.013161	1434230	13.161	1434.23	0.0700359	1558720	70.0359	1558.72	-0.0395296	-1317550	-39.5296	-1317.55
				0.013421	1434870	13.421	1434.87	0.0692681	1493510	69.2681	1493.51	-0.03761	-1103550	-37.61	-1103.55
				0.0138109	1435830	13.8109	1435.83	0.0681163	1395730	68.1163	1395.73	-0.0347307	-791625	-34.7307	-791.625
				0.0143957	1437240	14.3957	1437.24	0.0663888	1249080	66.3888	1249.08	-0.0304118	-351326	-30.4118	-351.326
				0.015273	1439320	15.273	1439.32	0.0637974	1028960	63.7974	1028.96	-0.0287922	-198817	-28.7922	-198.817
				0.016589	1442280	16.589	1442.28	0.0599103	698758	59.9103	698.758	-0.0263628	22908.3	-26.3628	22.9083
				0.0170825	1443360	17.0825	1443.36	0.0540798	204337	54.0798	204.337	-0.0227187	338953	-22.7187	338.953
				0.0172676	1443770	17.2676	1443.77	0.0453339	-524793	45.3339	-524.793	-0.0172525	797591	-17.2525	797.591
				0.0175451	1444370	17.5451	1444.37	0.0420542	-762070	42.0542	-762.07	-0.0152027	965958	-15.2027	965.958
				0.0179615	1445280	17.9615	1445.28	0.0408243	-835769	40.8243	-835.769	-0.012128	1172270	-12.128	1172.27
				0.0181177	1445620	18.1177	1445.62	0.0389795	-935494	38.9795	-935.494	-0.010975	1230250	-10.975	1230.25
				0.0183519	1446140	18.3519	1446.14	0.0362122	-1058280	36.2122	-1058.28	-0.00924543	1305470	-9.24543	1305.47
				0.0187032	1446900	18.7032	1446.9	0.0320614	-1214610	32.0614	-1214.61	-0.00665113	1399130	-6.65113	1399.13
				0.0192302	1448050	19.2302	1448.05	0.0305048	-1261020	30.5048	-1261.02	-0.00275969	1522350	-2.75969	1522.35
				0.0200206	1449730	20.0206	1449.73	0.0281699	-1320100	28.1699	-1320.1	-0.0013004	1546980	-1.3004	1546.98
				0.0212063	1452190	21.2063	1452.19	0.0246676	-1390260	24.6676	-1390.26	0.000888532	1575120	0.888532	1575.12
				0.0229849	1454790	22.9849	1454.79	0.0194142	-1453510	19.4142	-1453.51	0.00417193	1598230	4.17193	1598.23
				0.0256527	1458140	25.6527	1458.14	0.011534	-1489070	11.534	-1489.07	0.00909704	1614680	9.09704	1614.68
				0.0266532	1459250	26.6532	1459.25	-0.000286228	-1509740	-0.286228	-1509.74	0.0164847	1629970	16.4847	1629.97
				0.0270283	1459650	27.0283	1459.65	-0.0148462	-1523070	-14.8462	-1523.07	0.0255847	1643400	25.5847	1643.4
				0.027169	1459800	27.169	1459.8	-0.0294062	-1531480	-29.4062	-1531.48	0.0346847	1653700	34.6847	1653.7
				0.0273801	1460010	27.3801	1460.01	-0.0439662	-1537160	-43.9662	-1537.16	0.0437847	1661920	43.7847	1661.92
				0.0276966	1460340	27.6966	1460.34	-0.0585262	-1541760	-58.5262	-1541.76	0.0449403	1662830	44.9403	1662.83
				0.0278153	1460480	27.8153	1460.48	-0.0724959	-1545440	-72.4959	-1545.44	0.0415278	1276730	41.5278	1276.73
				0.0279934	1460700	27.9934	1460.7	-0.071529	-1462840	-71.529	-1462.84	0.0364091	702034	36.4091	702.034
				0.0282604	1461030	28.2604	1461.03	-0.0700787	-1338880	-70.0787	-1338.88	0.0344895	497236	34.4895	497.236
				0.0283606	1461150	28.3606	1461.15	-0.0679032	-1152860	-67.9032	-1152.86	0.0316102	212058	31.6102	212.058
				0.0285108	1461340	28.5108	1461.34	-0.06464	-874035	-64.64	-874.035	0.0305305	111635	30.5305	111.635
				0.0287362	1461600	28.7362	1461.6	-0.0597452	-456300	-59.7452	-456.3	0.0289109	-33511.5	28.9109	-33.5115
				0.0290742	1461980	29.0742	1461.98	-0.052403	163706	-52.403	163.706	0.0283035	-86347.4	28.3035	-86.3474
				0.029201	1462120	29.201	1462.12	-0.0496497	390762	-49.6497	390.762	0.0273925	-165227	27.3925	-165.227
				0.0293911	1462330	29.3911	1462.33	-0.0455197	687026	-45.5197	687.026	0.026026	-281275	26.026	-281.275
				0.0296763	1462640	29.6763	1462.64	-0.0439709	773876	-43.9709	773.876	0.0239762	-451987	23.9762	-451.987
				0.0297833	1462760	29.7833	1462.76	-0.0416478	894500	-41.6478	894.5	0.0209014	-705527	20.9014	-705.527
				0.0299437	1462960	29.9437	1462.96	-0.0381631	1049010	-38.1631	1049.01	0.0197484	-800128	19.7484	-800.128
				0.0301844	1463240	30.1844	1463.24	-0.0329361	1239000	-32.9361	1239	0.0180189	-940651	18.0189	-940.651
				0.0305453	1463660	30.5453	1463.66	-0.030976	1293810	-30.976	1293.81	0.0154246	-1137200	15.4246	-1137.2
				0.0306807	1463810	30.6807	1463.81	-0.0280358	1351110	-28.0358	1351.11	0.0115332	-1335130	11.5332	-1335.13
				0.0308837	1464050	30.8837	1464.05	-0.0236255	1409810	-23.6255	1409.81	0.005696	-1518060	5.696	-1518.06
				0.0311883	1464390	31.1883	1464.39	-0.01701	1455310	-17.01	1455.31	0.00350706	-1566880	3.50706	-1566.88
				0.0313025	1464520	31.3025	1464.52	-0.00708688	1480260	-7.08688	1480.26	0.000223659	-1601030	0.223659	-1601.03
				0.0314738	1464710	31.4738	1464.71	0.00779788	1497150	7.79788	1497.15	-0.00470144	-1620200	-4.70144	-1620.2
				0.0317308	1464990	31.7308	1464.99	0.0232679	1509340	23.2679	1509.34	-0.0120891	-1631480	-12.0891	-1631.48
				0.0318272	1465090	31.8272	1465.09	0.0387379	1518270	38.7379	1518.27	-0.0211891	-1641370	-21.1891	-1641.37
				0.0319717	1465250	31.9717	1465.25	0.0542079	1524000	54.2079	1524	-0.0302891	-1649530	-30.2891	-1649.53
				0.0321886	1465480	32.1886	1465.48	0.0580754	1525300	58.0754	1525.3	-0.0393891	-1656790	-39.3891	-1656.79
				0.0325138	1465830	32.5138	1465.83	0.0638766	1526990	63.8766	1526.99	-0.0419131	-1658600	-41.9131	-1658.6
				0.0326358	1465960	32.6358	1465.96	0.0725785	1528900	72.5785	1528.9	-0.0412306	-1582690	-41.2306	-1582.69
				0.0328187	1466150	32.8187	1466.15	0.0758417	1529460	75.8417	1529.46	-0.0402068	-1468420	-40.2068	-1468.42
				0.0330932	1466420	33.0932	1466.42	0.0807365	1529930	80.7365	1529.93	-0.0386712	-1296450	-38.6712	-1296.45
				0.0331961	1466520	33.1961	1466.52	0.0811884	1529870	81.1884	1529.87	-0.0363678	-1041070	-36.3678	-1041.07
				0.0333504	1466680	33.3504	1466.68	0.0804596	1468570	80.4596	1468.57	-0.0329126	-670892	-32.9126	-670.892
				0.033582	1466910	33.582	1466.91	0.0793663	1376650	79.3663	1376.65	-0.0277299	-163481	-27.7299	-163.481
				0.0339293	1467240	33.9293	1467.24	0.0777265	1238650	77.7265	1238.65	-0.0257864	12053.9	-25.7864	12.0539
				0.0340595	1467360	34.0595	1467.36	0.0752667	1031730	75.2667	1031.73	-0.0228711	263943	-22.8711	263.943
				0.0342549	1467540	34.2549	1467.54	0.0715771	721471	71.5771	721.471	-0.0184981	629386	-18.4981	629.386
				0.0345479	1467820	34.5479	1467.82	0.0660426	256783	66.0426	256.783	-0.0119387	1121820	-11.9387	1121.82
				0.0346578	1467920	34.6578	1467.92	0.0577408	-429603	57.7408	-429.603	-0.00947896	1239720	-9.47896	1239.72
				0.0348227	1468070	34.8227	1468.07	0.0546277	-657214	54.6277	-657.214	-0.0057893	1374830	-5.7893	1374.83
				0.0350699	1468300	35.0699	1468.3	0.0499579	-916242	49.9579	-916.242	-0.000254806	1553110	-0.254806	1553.11
				0.0351627	1468380	35.1627	1468.38	0.0429534	-1185640	42.9534	-1185.64	0.00182063	1590850	1.82063	1590.85
				0.0353017	1468510	35.3017	1468.51	0.0403266	-1257280	40.3266	-1257.28	0.00493378	1624340	4.93378	1624.34
				0.0355104	1468700	35.5104	1468.7	0.0363866	-1339330	36.3866	-1339.33	0.00960351	1644850	9.60351	1644.85
				0.0358233	1468990	35.8233	1468.99	0.0304764	-1412290	30.4764	-1412.29	0.0166081	1661050	16.6081	1661.05
				0.0359406	1469100	35.9406	1469.1	0.0216112	-1446510	21.6112	-1446.51	0.027115	1675650	27.115	1675.65
				0.0361167	1469260	36.1167	1469.26	0.00831346	-1467620	8.31346	-1467.62	0.029845	1678560	29.845	1678.56
				0.0363807	1469500	36.3807	1469.5	0.00728971	-1468890	7.28971	-1468.89	0.03394	1682400	33.94	1682.4
				0.0364797	1469590	36.4797	1469.59	0.00575409	-1470640	5.75409	-1470.64	0.0400825	1687360	40.0825	1687.36
				0.0366283	1469720	36.6283	1469.72	0.00345065	-1473120	3.45065	-1473.12	0.0492962	1693500	49.2962	1693.5
				0.036851	1469930	36.851	1469.93	-4.50573e-06	-1476220	-0.00450573	-1476.22	0.0520262	1695170	52.0262	1695.17
				0.0371852	1470230	37.1852	1470.23	-0.00518724	-1480260	-5.18724	-1480.26	0.0561212	1697440	56.1212	1697.44
				0.0376865	1470690	37.6865	1470.69	-0.0129613	-1485570	-12.9613	-1485.57	0.0622637	1700490	62.2637	1700.49
				0.0384384	1471340	38.4384	1471.34	-0.0246225	-1491870	-24.6225	-1491.87	0.0626883	1700580	62.6883	1700.58
				0.0395662	1472310	39.5662	1472.31	-0.0410025	-1498660	-41.0025	-1498.66	0.0616805	1586640	61.6805	1586.64
				0.0399892	1472660	39.9892	1472.66	-0.0573825	-1503890	-57.3825	-1503.89	0.0601689	1415750	60.1689	1415.75
				0.0406236	1473160	40.6236	1473.16	-0.0737625	-1508580	-73.7625	-1508.58	0.0579015	1159480	57.9015	1159.48
				0.0408615	1473350	40.8615	1473.35	-0.0736575	-1499670	-73.6575	-1499.67	0.0545003	777390	54.5003	777.39
				0.0412183	1473630	41.2183	1473.63	-0.0572775	-116639	-57.2775	-116.639	0.0532249	638247	53.2249	638.247
				0.0413522	1473730	41.3522	1473.73	-0.0531825	224104	-53.1825	224.104	0.0513117	437738	51.3117	437.738
				0.0415529	1473890	41.5529	1473.89	-0.04704	662630	-47.04	662.63	0.048442	163181	48.442	163.181
				0.041854	1474120	41.854	1474.12	-0.0447366	786629	-44.7366	786.629	0.0441374	-215721	44.1374	-215.721
				0.0419669	1474210	41.9669	1474.21	-0.0412814	946544	-41.2814	946.544	0.0425231	-352155	42.5231	-352.155
				0.0421363	1474340	42.1363	1474.34	-0.0360987	1150240	-36.0987	1150.24	0.0401018	-552234	40.1018	-552.234
				0.0423903	1474530	42.3903	1474.53	-0.0341552	1213930	-34.1552	1213.93	0.0364698	-846338	36.4698	-846.338
				0.0427714	1474810	42.7714	1474.81	-0.0312399	1284290	-31.2399	1284.29	0.0351078	-955546	35.1078	-955.546
				0.0429143	1474920	42.9143	1474.92	-0.0268669	1351040	-26.8669	1351.04	0.0330648	-1103180	33.0648	-1103.18
				0.0431287	1475080	43.1287	1475.08	-0.0203075	1403030	-20.3075	1403.03	0.0300003	-1267520	30.0003	-1267.52
				0.0434502	1475310	43.4502	1475.31	-0.0104684	1434570	-10.4684	1434.57	0.0254035	-1428170	25.4035	-1428.17
				0.0435708	1475400	43.5708	1475.4	0.00429021	1454650	4.29021	1454.65	0.0185084	-1595170	18.5084	-1595.17
				0.0437516	1475530	43.7516	1475.53	0.0206702	1469200	20.6702	1469.2	0.0159227	-1624840	15.9227	-1624.84
				0.0440229	1475730	44.0229	1475.73	0.021694	1470100	21.694	1470.1	0.0120442	-1641060	12.0442	-1641.06
				0.0441247	1475800	44.1247	1475.8	0.0232296	1471380	23.2296	1471.38	0.00622637	-1651470	6.22637	-1651.47
				0.0442773	1475910	44.2773	1475.91	0.025533	1473200	25.533	1473.2	-0.00250029	-1662020	-2.50029	-1662.02
				0.0445062	1476070	44.5062	1476.07	0.0289882	1475740	28.9882	1475.74	-0.00568529	-1665190	-5.68529	-1665.19
				0.0448495	1476320	44.8495	1476.32	0.0341709	1478980	34.1709	1478.98	-0.0104628	-1669360	-10.4628	-1669.36
				0.0449783	1476410	44.9783	1476.41	0.041945	1483170	41.945	1483.17	-0.017629	-1674960	-17.629	-1674.96
				0.0451714	1476550	45.1714	1476.55	0.0536062	1488320	53.6062	1488.32	-0.0283784	-1682210	-28.3784	-1682.21
				0.0454611	1476760	45.4611	1476.76	0.0699862	1493020	69.9862	1493.02	-0.0315634	-1684180	-31.5634	-1684.18
				0.0455698	1476840	45.5698	1476.84	0.0740812	1493780	74.0812	1493.78	-0.0363409	-1687060	-36.3409	-1687.06
				0.0457327	1476960	45.7327	1476.96	0.0802237	1494610	80.2237	1494.61	-0.0435072	-1690980	-43.5072	-1690.98
				0.0459772	1477130	45.9772	1477.13	0.0812729	1494670	81.2729	1494.67	-0.0542565	-1696230	-54.2565	-1696.23
				0.0463438	1477380	46.3438	1477.38	0.0804091	1422670	80.4091	1422.67	-0.0574415	-1697730	-57.4415	-1697.73
				0.0464813	1477480	46.4813	1477.48	0.0791134	1314700	79.1134	1314.7	-0.062219	-1699910	-62.219	-1699.91
				0.0466876	1477620	46.6876	1477.62	0.0771699	1152910	77.1699	1152.91	-0.0633894	-1700370	-63.3894	-1700.37
				0.0469969	1477830	46.9969	1477.83	0.0742546	910248	74.2546	910.248	-0.0627176	-1625370	-62.7176	-1625.37
				0.047113	1477900	47.113	1477.9	0.0698817	546508	69.8817	546.508	-0.0617098	-1512970	-61.7098	-1512.97
				0.047287	1478020	47.287	1478.02	0.0633223	2619.57	63.3223	2.61957	-0.0601982	-1344640	-60.1982	-1344.64
				0.047548	1478190	47.548	1478.19	0.0534832	-724057	53.4832	-724.057	-0.0579307	-1094070	-57.9307	-1094.07
				0.0479396	1478460	47.9396	1478.46	0.0497935	-908203	49.7935	-908.203	-0.0570804	-1001980	-57.0804	-1001.98
				0.0485269	1478830	48.5269	1478.83	0.044259	-1121870	44.259	-1121.87	-0.055805	-865081	-55.805	-865.081
				0.0494079	1479390	49.4079	1479.39	0.0359573	-1309610	35.9573	-1309.61	-0.0538918	-663080	-53.8918	-663.08
				0.0507293	1480220	50.7293	1480.22	0.0328441	-1348970	32.8441	-1348.97	-0.0531744	-588765	-53.1744	-588.765
				0.0527115	1481420	52.7115	1481.42	0.0281744	-1384990	28.1744	-1384.99	-0.0520983	-479214	-52.0983	-479.214
				0.0556848	1483130	55.6848	1483.13	0.0264233	-1391470	26.4233	-1391.47	-0.050484	-321782	-50.484	-321.782
				0.0601448	1485480	60.1448	1485.48	0.0237965	-1398070	23.7965	-1398.07	-0.0480627	-98324.6	-48.0627	-98.3246
				0.0618173	1486290	61.8173	1486.29	0.0198565	-1406040	19.8565	-1406.04	-0.0444307	215942	-44.4307	215.942
				0.0624445	1486580	62.4445	1486.58	0.0139463	-1416110	13.9463	-1416.11	-0.0430687	330152	-43.0687	330.152
				0.0633852	1487000	63.3852	1487	0.00508115	-1428030	5.08115	-1428.03	-0.0410257	500200	-41.0257	500.2
				0.0626036	1424970	62.6036	1424.97	-0.00821663	-1439480	-8.21663	-1439.48	-0.0402595	563354	-40.2595	563.354
				0.0604869	1256880	60.4869	1256.88	-0.0245966	-1449260	-24.5966	-1449.26	-0.0391103	657470	-39.1103	657.47
				0.0573118	1004560	57.3118	1004.56	-0.0409766	-1457400	-40.9766	-1457.4	-0.0373866	797436	-37.3866	797.436
				0.0561211	909907	56.1211	909.907	-0.0420004	-1457920	-42.0004	-1457.92	-0.0367401	848443	-36.7401	848.443
				0.0543351	767942	54.3351	767.942	-0.043536	-1458680	-43.536	-1458.68	-0.0357705	918649	-35.7705	918.649
				0.0516561	555039	51.6561	555.039	-0.0458394	-1459800	-45.8394	-1459.8	-0.0343161	1016940	-34.3161	1016.94
				0.0506515	475239	50.6515	475.239	-0.0492946	-1461320	-49.2946	-1461.32	-0.0321344	1128160	-32.1344	1128.16
				0.0491445	355990	49.1445	355.99	-0.0505903	-1461870	-50.5903	-1461.87	-0.0288619	1254000	-28.8619	1254
				0.0468841	177554	46.8841	177.554	-0.0525338	-1462700	-52.5338	-1462.7	-0.0239531	1409280	-23.9531	1409.28
				0.0460365	110670	46.0365	110.67	-0.0554491	-1463900	-55.4491	-1463.9	-0.01659	1565920	-16.59	1565.92
				0.044765	10597.1	44.765	10.5971	-0.059822	-1465660	-59.822	-1465.66	-0.0138289	1594730	-13.8289	1594.73
				0.0428578	-138901	42.8578	-138.901	-0.0663814	-1468210	-66.3814	-1468.21	-0.00968709	1614790	-9.68709	1614.79
				0.039997	-362801	39.997	-362.801	-0.0762205	-1471650	-76.2205	-1471.65	-0.00347446	1643890	-3.47446	1643.89
				0.0389241	-446519	38.9241	-446.519	-0.0799102	-1472860	-79.9102	-1472.86	0.0058445	1668370	5.8445	1668.37
				0.0385218	-477911	38.5218	-477.911	-0.0783553	-1342540	-78.3553	-1342.54	0.0090295	1673860	9.0295	1673.86
				0.0379184	-524948	37.9184	-524.948	-0.0700536	-647259	-70.0536	-647.259	0.013807	1680290	13.807	1680.29
				0.0376921	-542576	37.6921	-542.576	-0.057601	373244	-57.601	373.244	0.0209733	1687320	20.9733	1687.32
				0.0373526	-568951	37.3526	-568.951	-0.053506	636564	-53.506	636.564	0.0317226	1694530	31.7226	1694.53
				0.0368435	-607833	36.8435	-607.833	-0.0473635	926230	-47.3635	926.23	0.0444626	1700480	44.4626	1700.48
				0.0360797	-661220	36.0797	-661.22	-0.04506	1017790	-45.06	1017.79	0.0572026	1705740	57.2026	1705.74
				0.0357933	-680135	35.7933	-680.135	-0.0416049	1144770	-41.6049	1144.77	0.0603876	1706950	60.3876	1706.95
				0.0353637	-707608	35.3637	-707.608	-0.0364221	1266610	-36.4221	1266.61	0.0622349	1707450	62.2349	1707.45
				0.0347193	-747057	34.7193	-747.057	-0.028648	1346980	-28.648	1346.98	0.0604433	1505290	60.4433	1505.29
				0.0337527	-795996	33.7527	-795.996	-0.0169869	1393060	-16.9869	1393.06	0.057756	1202050	57.756	1202.05
				0.0333902	-813135	33.3902	-813.135	-0.000606893	1418390	-0.606893	1418.39	0.053725	751717	53.725	751.717
				0.0328465	-837773	32.8465	-837.773	0.0157731	1433100	15.7731	1433.1	0.0522133	588996	52.2133	588.996
				0.0326426	-846626	32.6426	-846.626	0.0321531	1444320	32.1531	1444.32	0.0499459	358606	49.9459	358.606
				0.0323367	-859077	32.3367	-859.077	0.0485331	1452190	48.5331	1452.19	0.0465447	43757.7	46.5447	43.7577
				0.0322221	-863723	32.2221	-863.723	0.0649131	1456220	64.9131	1456.22	0.0452693	-68643.6	45.2693	-68.6436
				0.03205	-870674	32.05	-870.674	0.0812931	1458280	81.2931	1458.28	0.0433561	-232818	43.3561	-232.818
				0.0319855	-873265	31.9855	-873.265	0.0814831	1458190	81.4831	1458.19	0.0404864	-469650	40.4864	-469.65
				0.0318887	-877150	31.8887	-877.15	0.0799475	1331650	79.9475	1331.65	0.0394102	-556777	39.4102	-556.777
				0.0317436	-882930	31.7436	-882.93	0.0776441	1142170	77.6441	1142.17	0.037796	-686740	37.796	-686.74
				0.0316891	-885087	31.6891	-885.087	0.0741889	857903	74.1889	857.903	0.0353747	-879512	35.3747	-879.512
				0.0316075	-888297	31.6075	-888.297	0.0690062	432260	69.0062	432.26	0.0317426	-1128010	31.7426	-1128.01
				0.031485	-893085	31.485	-893.085	0.0612321	-202107	61.2321	-202.107	0.0262946	-1350890	26.2946	-1350.89
				0.0313013	-900245	31.3013	-900.245	0.0583168	-424810	58.3168	-424.81	0.0242516	-1417190	24.2516	-1417.19
				0.0310257	-910918	31.0257	-910.918	0.0539439	-698406	53.9439	-698.406	0.0211871	-1505210	21.1871	-1505.21
				0.0306124	-926203	30.6124	-926.203	0.052304	-782078	52.304	-782.078	0.0165903	-1592560	16.5903	-1592.56
				0.0304574	-931798	30.4574	-931.798	0.0498442	-893909	49.8442	-893.909	0.0096952	-1644390	9.6952	-1644.39
				0.0302249	-940063	30.2249	-940.063	0.0461546	-1034690	46.1546	-1034.69	0.00710952	-1651290	7.10952	-1651.29
				0.0301377	-943143	30.1377	-943.143	0.0406201	-1190070	40.6201	-1190.07	0.00323101	-1658160	3.23101	-1658.16
				0.030105	-944297	30.105	-944.297	0.0323184	-1307530	32.3184	-1307.53	-0.00258677	-1665690	-2.58677	-1665.69
				0.0300559	-946009	30.0559	-946.009	0.0292052	-1329520	29.2052	-1329.52	-0.0113134	-1673880	-11.3134	-1673.88
				0.0300375	-946646	30.0375	-946.646	0.0245355	-1345960	24.5355	-1345.96	-0.0240534	-1683100	-24.0534	-1683.1
				0.0300099	-947599	30.0099	-947.599	0.0175309	-1359660	17.5309	-1359.66	-0.0367934	-1690150	-36.7934	-1690.15
				0.0299686	-949029	29.9686	-949.029	0.0149042	-1363800	14.9042	-1363.8	-0.0399784	-1691620	-39.9784	-1691.62
				0.0299065	-951166	29.9065	-951.166	0.0109641	-1369790	10.9641	-1369.79	-0.0447559	-1693640	-44.7559	-1693.64
				0.0298832	-951964	29.8832	-951.964	0.00505395	-1378650	5.05395	-1378.65	-0.0519222	-1696400	-51.9222	-1696.4
				0.0298483	-953161	29.8483	-953.161	-0.00381123	-1389430	-3.81123	-1389.43	-0.0626716	-1700250	-62.6716	-1700.25
				0.0297959	-954940	29.7959	-954.94	-0.00464235	-1390260	-4.64235	-1390.26	-0.0615434	-1574470	-61.5434	-1574.47
				0.0297763	-955606	29.7763	-955.606	-0.00588901	-1391650	-5.88901	-1391.65	-0.0567659	-1043880	-56.7659	-1043.88
				0.0297468	-956605	29.7468	-956.605	-0.00775901	-1393530	-7.75901	-1393.53	-0.0495997	-302908	-49.5997	-302.908
				0.0297026	-958104	29.7026	-958.104	-0.010564	-1396110	-10.564	-1396.11	-0.0489278	-238753	-48.9278	-238.753
				0.0296363	-960350	29.6363	-960.35	-0.0147715	-1399510	-14.7715	-1399.51	-0.0479201	-144853	-47.9201	-144.853
				0.0296115	-961192	29.6115	-961.192	-0.0163493	-1400730	-16.3493	-1400.73	-0.0464085	-10320.6	-46.4085	-10.3206
				0.0295742	-962454	29.5742	-962.454	-0.016941	-1401180	-16.941	-1401.18	-0.044141	184769	-44.141	184.769
				0.0295183	-964346	29.5183	-964.346	-0.0178285	-1401830	-17.8285	-1401.83	-0.0407398	466657	-40.7398	466.657
				0.0294344	-967176	29.4344	-967.176	-0.0191598	-1402790	-19.1598	-1402.79	-0.0394644	570789	-39.4644	570.789
				0.0293085	-971403	29.3085	-971.403	-0.0211567	-1404180	-21.1567	-1404.18	-0.0375513	724796	-37.5513	724.796
				0.0291198	-977692	29.1198	-977.692	-0.0241521	-1406160	-24.1521	-1406.16	-0.0346815	932572	-34.6815	932.572
				0.029049	-980016	29.049	-980.016	-0.0286452	-1408880	-28.6452	-1408.88	-0.0303769	1151250	-30.3769	1151.25
				0.0289428	-983487	28.9428	-983.487	-0.0353848	-1412590	-35.3848	-1412.59	-0.0287627	1208750	-28.7627	1208.75
				0.0287835	-988681	28.7835	-988.681	-0.0454942	-1417800	-45.4942	-1417.8	-0.0263413	1289430	-26.3413	1289.43
				0.0287238	-990626	28.7238	-990.626	-0.0606583	-1425180	-60.6583	-1425.18	-0.0227093	1401850	-22.7093	1401.85
				0.0287014	-991353	28.7014	-991.353	-0.0770383	-1432520	-77.0383	-1432.52	-0.0172613	1520580	-17.2613	1520.58
				0.0286678	-992443	28.6678	-992.443	-0.0772942	-1432640	-77.2942	-1432.64	-0.00908929	1602380	-9.08929	1602.38
				0.0286174	-994077	28.6174	-994.077	-0.0776781	-1432830	-77.6781	-1432.83	0.00316874	1654780	3.16874	1654.78
				0.0285418	-996524	28.5418	-996.524	-0.078254	-1433110	-78.254	-1433.11	0.0159087	1675740	15.9087	1675.74
				0.0285135	-997441	28.5135	-997.441	-0.0791178	-1433530	-79.1178	-1433.53	0.0190937	1679200	19.0937	1679.2
				0.028471	-998815	28.471	-998.815	-0.0804135	-1434140	-80.4135	-1434.14	0.0238712	1683350	23.8712	1683.35
				0.0284072	-1000870	28.4072	-1000.87	-0.0819	-1434780	-81.9	-1434.78	0.0310375	1688410	31.0375	1688.41
				0.0283833	-1001640	28.3833	-1001.64	-0.0819	-1434670	-81.9	-1434.67	0.0417869	1693920	41.7869	1693.92
				0.0283474	-1002800	28.3474	-1002.8	-0.0819	-1434660	-81.9	-1434.66	0.0449719	1695290	44.9719	1695.29
				0.0282936	-1004530	28.2936	-1004.53	-0.0819	-1434660	-81.9	-1434.66	0.0497494	1697190	49.7494	1697.19
				0.0282129	-1007120	28.2129	-1007.12	-0.0819	-1434660	-81.9	-1434.66	0.0569156	1699500	56.9156	1699.5
				0.0280918	-1010980	28.0918	-1010.98	-0.0819	-1434660	-81.9	-1434.66	0.059735	1700150	59.735	1700.15
				0.0280464	-1012410	28.0464	-1012.41	-0.0819	-1434660	-81.9	-1434.66	0.0589388	1610480	58.9388	1610.48
				0.0279783	-1014560	27.9783	-1014.56	-0.0819	-1434660	-81.9	-1434.66	0.0577444	1475990	57.7444	1475.99
				0.0278761	-1017770	27.8761	-1017.77	-0.0819	-1434660	-81.9	-1434.66	0.0559528	1274080	55.9528	1274.08
				0.0277229	-1022560	27.7229	-1022.56	-0.0819	-1434660	-81.9	-1434.66	0.0532655	971788	53.2655	971.788
				0.027493	-1029720	27.493	-1029.72	-0.0819	-1434660	-81.9	-1434.66	0.0492345	534109	49.2345	534.109
				0.0271482	-1040410	27.1482	-1040.41	-0.0819	-1434660	-81.9	-1434.66	0.0477228	379442	47.7228	379.442
				0.026631	-1055690	26.631	-1055.69	-0.0819	-1434660	-81.9	-1434.66	0.0454554	162305	45.4554	162.305
				0.0258552	-1076750	25.8552	-1076.75	-0.0819	-1434660	-81.9	-1434.66	0.0420542	-139168	42.0542	-139.168
				0.0246916	-1107070	24.6916	-1107.07				0	0.0407788	-247900	40.7788	-247.9
				0.022946	-1151270	22.946	-1151.27				0	0.0388656	-405729	38.8656	-405.729
				0.0203278	-1212020	20.3278	-1212.02				0	0.0359959	-637785	35.9959	-637.785
				0.0164003	-1294010	16.4003	-1294.01				0	0.0316913	-971301	31.6913	-971.301
				0.0149276	-1319410	14.9276	-1319.41				0	0.030077	-1079540	30.077	-1079.54
				0.0143753	-1328200	14.3753	-1328.2				0	0.0294717	-1113460	29.4717	-1113.46
				0.0141682	-1331410	14.1682	-1331.41				0	0.0285637	-1159480	28.5637	-1159.48
				0.0138575	-1336160	13.8575	-1336.16				0	0.0272017	-1222450	27.2017	-1222.45
				0.013741	-1337800	13.741	-1337.8				0	0.0251587	-1296290	25.1587	-1296.29
				0.0135662	-1340250	13.5662	-1340.25				0	0.0220942	-1397820	22.0942	-1397.82
				0.0135007	-1341160	13.5007	-1341.16				0	0.0174974	-1519890	17.4974	-1519.89
				0.0134024	-1342520	13.4024	-1342.52				0	0.0106023	-1616810	10.6023	-1616.81
				0.013255	-1344550	13.255	-1344.55				0	0.0080166	-1633700	8.0166	-1633.7
				0.0130338	-1347540	13.0338	-1347.54				0	0.00413809	-1646090	4.13809	-1646.09
				0.0129509	-1348620	12.9509	-1348.62				0	-0.00167969	-1656870	-1.67969	-1656.87
				0.0128265	-1350200	12.8265	-1350.2				0	-0.0104064	-1665610	-10.4064	-1665.61
				0.0126399	-1352460	12.6399	-1352.46				0	-0.0135914	-1668080	-13.5914	-1668.08
				0.0125699	-1353300	12.5699	-1353.3				0	-0.0183689	-1671180	-18.3689	-1671.18
				0.0124649	-1354540	12.4649	-1354.54				0	-0.0255351	-1675110	-25.5351	-1675.11
				0.0123075	-1356400	12.3075	-1356.4				0	-0.0362845	-1680230	-36.2845	-1680.23
				0.0122484	-1357090	12.2484	-1357.09				0	-0.0490245	-1685220	-49.0245	-1685.22
				0.0121598	-1358110	12.1598	-1358.11				0	-0.0617645	-1689560	-61.7645	-1689.56
				0.012027	-1359580	12.027	-1359.58				0	-0.0623613	-1689500	-62.3613	-1689.5
				0.0119772	-1360110	11.9772	-1360.11				0	-0.0620413	-1653910	-62.0413	-1653.91
				0.0119024	-1360880	11.9024	-1360.88				0	-0.0615615	-1600560	-61.5615	-1600.56
				0.0117904	-1362020	11.7904	-1362.02				0	-0.0608416	-1520460	-60.8416	-1520.46
				0.0116222	-1363600	11.6222	-1363.6				0	-0.0597619	-1399790	-59.7619	-1399.79
				0.0115592	-1364180	11.5592	-1364.18				0	-0.0581423	-1218950	-58.1423	-1218.95
				0.0114646	-1365040	11.4646	-1365.04				0	-0.0557129	-952362	-55.7129	-952.362
				0.0113227	-1366310	11.3227	-1366.31				0	-0.0548019	-854270	-54.8019	-854.27
				0.0112695	-1366780	11.2695	-1366.78				0	-0.0544602	-818044	-54.4602	-818.044
				0.0111897	-1367480	11.1897	-1367.48				0	-0.0539478	-763892	-53.9478	-763.892
				0.01107	-1368530	11.07	-1368.53				0	-0.0531791	-683214	-53.1791	-683.214
				0.0108905	-1370070	10.8905	-1370.07				0	-0.0524104	-603810	-52.4104	-603.81
				0.0106211	-1372350	10.6211	-1372.35				0	-0.0512574	-486981	-51.2574	-486.981
				0.0105202	-1373190	10.5202	-1373.19				0	-0.0495279	-313770	-49.5279	-313.77
				0.0103687	-1374450	10.3687	-1374.45				0	-0.0469336	-69306.3	-46.9336	-69.3063
				0.0101414	-1376310	10.1414	-1376.31				0	-0.0430421	263621	-43.0421	263.621
				0.00980055	-1379060	9.80055	-1379.06				0	-0.0415828	384721	-41.5828	384.721
				0.00967273	-1380070	9.67273	-1380.07				0	-0.0393939	563249	-39.3939	563.249
				0.00948099	-1381580	9.48099	-1381.58				0	-0.0361105	817142	-36.1105	817.142
				0.00919339	-1383800	9.19339	-1383.8				0	-0.0311854	1093340	-31.1854	1093.34
				0.00908553	-1384640	9.08553	-1384.64				0	-0.0237977	1347190	-23.7977	1347.19
				0.00892376	-1385890	8.92376	-1385.89				0	-0.0210274	1423690	-21.0274	1423.69
				0.00886309	-1386350	8.86309	-1386.35				0	-0.0168718	1506880	-16.8718	1506.88
				0.00877209	-1387060	8.77209	-1387.06				0	-0.0106385	1579220	-10.6385	1579.22
				0.00863559	-1388110	8.63559	-1388.11				0	-0.00128848	1633670	-1.28848	1633.67
				0.00843084	-1389670	8.43084	-1389.67				0	0.0123615	1662330	12.3615	1662.33
				0.00835406	-1390200	8.35406	-1390.2				0	0.015774	1666790	15.774	1666.79
				0.00823889	-1391000	8.23889	-1391				0	0.0208928	1671920	20.8928	1671.92
				0.00806613	-1392210	8.06613	-1392.21				0	0.0285709	1677300	28.5709	1677.3
				0.00800135	-1392650	8.00135	-1392.65				0	0.0400881	1682470	40.0881	1682.47
				0.00790417	-1393300	7.90417	-1393.3				0	0.0537381	1686880	53.7381	1686.88
				0.00775841	-1394280	7.75841	-1394.28				0	0.0673881	1690690	67.3881	1690.69
				0.00770375	-1394650	7.70375	-1394.65				0	0.0708006	1691690	70.8006	1691.69
				0.00762175	-1395190	7.62175	-1395.19				0	0.0694727	1542330	69.4727	1542.33
				0.00749877	-1396010	7.49877	-1396.01				0	0.0612827	631405	61.2827	631.405
				0.00731428	-1397230	7.31428	-1397.23				0	0.0582115	314046	58.2115	314.046
				0.00703756	-1398880	7.03756	-1398.88				0	0.0570597	202862	57.0597	202.862
				0.00662247	-1401110	6.62247	-1401.11				0	0.0553322	42790.6	55.3322	42.7906
				0.00599985	-1404360	5.99985	-1404.36				0	0.0527408	-183707	52.7408	-183.707
				0.0050659	-1408600	5.0659	-1408.6				0	0.0488538	-504832	48.8538	-504.832
				0.00366499	-1414030	3.66499	-1414.03				0	0.0473961	-622442	47.3961	-622.442
				0.00156362	-1421730	1.56362	-1421.73				0	0.0452096	-796049	45.2096	-796.049
				0.000775602	-1424410	0.775602	-1424.41				0	0.0435698	-915454	43.5698	-915.454
				-0.000406419	-1428240	-0.406419	-1428.24				0	0.0419299	-1027120	41.9299	-1027.12
				-0.00217945	-1433950	-2.17945	-1433.95				0	0.0394702	-1157490	39.4702	-1157.49
				-0.00284434	-1436040	-2.84434	-1436.04				0	0.0357805	-1297340	35.7805	-1297.34
				-0.00384167	-1439010	-3.84167	-1439.01				0	0.030246	-1463050	30.246	-1463.05
				-0.00421567	-1440150	-4.21567	-1440.15				0	0.0281706	-1508530	28.1706	-1508.53
				-0.00477667	-1441800	-4.77667	-1441.8				0	0.0250574	-1562320	25.0574	-1562.32
				-0.00561816	-1444430	-5.61816	-1444.43				0	0.0203877	-1605050	20.3877	-1605.05
				-0.00688041	-1448200	-6.88041	-1448.2				0	0.0133831	-1628400	13.3831	-1628.4
				-0.00877378	-1453120	-8.77378	-1453.12				0	0.00287622	-1642930	2.87622	-1642.93
				-0.0116138	-1459220	-11.6138	-1459.22				0	-0.000763779	-1645720	-0.763779	-1645.72
				-0.0158739	-1467600	-15.8739	-1467.6				0	-0.00622378	-1648790	-6.22378	-1648.79
				-0.022264	-1476200	-22.264	-1476.2				0	-0.0144138	-1652350	-14.4138	-1652.35
				-0.0246603	-1478890	-24.6603	-1478.89				0	-0.0266988	-1656790	-26.6988	-1656.79
				-0.0282548	-1482690	-28.2548	-1482.69				0	-0.0303388	-1658030	-30.3388	-1658.03
				-0.0296027	-1484010	-29.6027	-1484.01				0	-0.0357988	-1659850	-35.7988	-1659.85
				-0.0316246	-1485850	-31.6246	-1485.85				0	-0.0439888	-1662580	-43.9888	-1662.58
				-0.0323828	-1486510	-32.3828	-1486.51				0	-0.0562738	-1666300	-56.2738	-1666.3
				-0.0335201	-1487480	-33.5201	-1487.48				0	-0.0599138	-1667380	-59.9138	-1667.38
				-0.0339466	-1487840	-33.9466	-1487.84				0	-0.0653738	-1668980	-65.3738	-1668.98
				-0.0345863	-1488370	-34.5863	-1488.37				0	-0.0720362	-1670740	-72.0362	-1670.74
				-0.0355459	-1489160	-35.5459	-1489.16				0	-0.0712684	-1584890	-71.2684	-1584.89
				-0.0369853	-1490320	-36.9853	-1490.32				0	-0.0701167	-1456360	-70.1167	-1456.36
				-0.0375251	-1490750	-37.5251	-1490.75				0	-0.0683891	-1263870	-68.3891	-1263.87
				-0.0383347	-1491390	-38.3347	-1491.39				0	-0.0657977	-978919	-65.7977	-978.919
				-0.0395492	-1492350	-39.5492	-1492.35				0	-0.064826	-875180	-64.826	-875.18
				-0.041371	-1493750	-41.371	-1493.75				0	-0.0633683	-721641	-63.3683	-721.641
				-0.0441036	-1495730	-44.1036	-1495.73				0	-0.0611819	-495069	-61.1819	-495.069
				-0.0482025	-1498620	-48.2025	-1498.62				0	-0.0579022	-174016	-57.9022	-174.016
				-0.0543509	-1502510	-54.3509	-1502.51				0	-0.0566723	-60524.9	-56.6723	-60.5249
				-0.0566565	-1503860	-56.6565	-1503.86				0	-0.0548275	102465	-54.8275	102.465
				-0.0575211	-1504350	-57.5211	-1504.35				0	-0.0520602	334428	-52.0602	334.428
				-0.0588181	-1505070	-58.8181	-1505.07				0	-0.0479093	667339	-47.9093	667.339
				-0.0607635	-1506120	-60.7635	-1506.12				0	-0.0463528	779101	-46.3528	779.101
				-0.0636815	-1507660	-63.6815	-1507.66				0	-0.0440179	928389	-44.0179	928.389
				-0.0593413	-1158090	-59.3413	-1158.09				0	-0.0405156	1093700	-40.5156	1093.7
				-0.0576999	-1026090	-57.6999	-1026.09				0	-0.0352622	1273450	-35.2622	1273.45
				-0.0552378	-828325	-55.2378	-828.325				0	-0.027382	1461050	-27.382	1461.05
				-0.0543145	-754228	-54.3145	-754.228				0	-0.0244269	1508170	-24.4269	1508.17
				-0.0529296	-643152	-52.9296	-643.152				0	-0.0199943	1553440	-19.9943	1553.44
				-0.0524102	-601515	-52.4102	-601.515				0	-0.0133454	1593960	-13.3454	1593.96
				-0.0516312	-539109	-51.6312	-539.109				0	-0.0108521	1604120	-10.8521	1604.12
				-0.0504626	-445562	-50.4626	-445.562				0	-0.00711211	1614690	-7.11211	1614.69
				-0.0487098	-305298	-48.7098	-305.298				0	-0.00150211	1627300	-1.50211	1627.3
				-0.0460806	-95428.9	-46.0806	-95.4289				0	0.00691289	1640050	6.91289	1640.05
				-0.0450946	-16788.4	-45.0946	-16.7884				0	0.0195354	1649850	19.5354	1649.85
				-0.0436156	101057	-43.6156	101.057				0	0.0231754	1652020	23.1754	1652.02
				-0.043061	145253	-43.061	145.253				0	0.0286354	1654780	28.6354	1654.78
				-0.0422291	211498	-42.2291	211.498				0	0.0368254	1657980	36.8254	1657.98
				-0.0409813	310389	-40.9813	310.389				0	0.0491104	1661780	49.1104	1661.78
				-0.0405133	347335	-40.5133	347.335				0	0.0527504	1662960	52.7504	1662.96
				-0.0398114	402696	-39.8114	402.696				0	0.0582104	1664600	58.2104	1664.6
				-0.0395482	423433	-39.5482	423.433				0	0.0664004	1667040	66.4004	1667.04
				-0.0391534	454493	-39.1534	454.493				0	0.0669146	1666820	66.9146	1666.82
				-0.0390053	466129	-39.0053	466.129				0	0.0660046	1564610	66.0046	1564.61
				-0.0387832	483575	-38.7832	483.575				0	0.0646396	1411220	64.6396	1411.22
				-0.0384501	509732	-38.4501	509.732				0	0.0625921	1181360	62.5921	1181.36
				-0.0379504	548902	-37.9504	548.902				0	0.0595209	838209	59.5209	838.209
				-0.037763	563459	-37.763	563.459				0	0.054914	350354	54.914	350.354
				-0.0374819	584857	-37.4819	584.857				0	0.0531864	182448	53.1864	182.448
				-0.0373765	592558	-37.3765	592.558				0	0.050595	-55160.4	50.595	-55.1604
				-0.0372184	604018	-37.2184	604.018				0	0.046708	-383296	46.708	-383.296
				-0.0369812	620580	-36.9812	620.58				0	0.0452503	-501582	45.2503	-501.582
				-0.0366254	644229	-36.6254	644.229				0	0.0430639	-677112	43.0639	-677.112
				-0.0360918	675010	-36.0918	675.01				0	0.0397842	-916996	39.7842	-916.996
				-0.0358917	685991	-35.8917	685.991				0	0.0385543	-1000440	38.5543	-1000.44
				-0.0355916	702386	-35.5916	702.386				0	0.0367095	-1100180	36.7095	-1100.18
				-0.035479	708517	-35.479	708.517				0	0.0339422	-1215050	33.9422	-1215.05
				-0.0353101	717656	-35.3101	717.656				0	0.0297913	-1355520	29.7913	-1355.52
				-0.0350569	730832	-35.0569	730.832				0	0.023565	-1504010	23.565	-1504.01
				-0.034677	749691	-34.677	749.691				0	0.0212302	-1538180	21.2302	-1538.18
				-0.0345345	756544	-34.5345	756.544				0	0.0177279	-1572050	17.7279	-1572.05
				-0.0343208	766633	-34.3208	766.633				0	0.0124744	-1592050	12.4744	-1592.05
				-0.0340003	781096	-34.0003	781.096				0	0.00459427	-1606920	4.59427	-1606.92
				-0.0338801	786303	-33.8801	786.303				0	-0.00722597	-1617420	-7.22597	-1617.42
				-0.0336998	793729	-33.6998	793.729				0	-0.010866	-1619620	-10.866	-1619.62
				-0.0334294	804456	-33.4294	804.456				0	-0.016326	-1622520	-16.326	-1622.52
				-0.0333279	808468	-33.3279	808.468				0	-0.024516	-1626540	-24.516	-1626.54
				-0.0331758	814475	-33.1758	814.475				0	-0.036801	-1631790	-36.801	-1631.79
				-0.0329476	823353	-32.9476	823.353				0	-0.040441	-1633260	-40.441	-1633.26
				-0.0326053	835819	-32.6053	835.819				0	-0.045901	-1635300	-45.901	-1635.3
				-0.032477	840348	-32.477	840.348				0	-0.054091	-1638050	-54.091	-1638.05
				-0.0322844	847030	-32.2844	847.03				0	-0.0571622	-1639010	-57.1622	-1639.01
				-0.0319956	856842	-31.9956	856.842				0	-0.0617691	-1640440	-61.7691	-1640.44
				-0.0315624	871478	-31.5624	871.478				0	-0.0686794	-1642440	-68.6794	-1642.44
				-0.0313999	876891	-31.3999	876.891				0	-0.0712708	-1643200	-71.2708	-1643.2
				-0.0311563	885020	-31.1563	885.02				0	-0.0704422	-1550270	-70.4422	-1550.27
				-0.0307907	897009	-30.7907	897.009				0	-0.0646116	-904003	-64.6116	-904.003
				-0.0306537	901439	-30.6537	901.439				0	-0.0624251	-671311	-62.4251	-671.311
				-0.0304481	908064	-30.4481	908.064				0	-0.0591454	-340292	-59.1454	-340.292
				-0.030371	910545	-30.371	910.545				0	-0.0542259	114915	-54.2259	114.915
				-0.0302553	914233	-30.2553	914.233				0	-0.052381	272140	-52.381	272.14
				-0.0300818	919662	-30.0818	919.662				0	-0.0496138	497554	-49.6138	497.554
				-0.0298216	927685	-29.8216	927.685				0	-0.0454629	798957	-45.4629	798.957
				-0.029724	930699	-29.724	930.699				0	-0.0439064	894006	-43.9064	894.006
				-0.0295777	935210	-29.5777	935.21				0	-0.0415715	1007740	-41.5715	1007.74
				-0.0293581	941927	-29.3581	941.927				0	-0.0380692	1148740	-38.0692	1148.74
				-0.0290288	951853	-29.0288	951.853				0	-0.0328158	1316300	-32.8158	1316.3
				-0.0289052	955550	-28.9052	955.55				0	-0.0249356	1481180	-24.9356	1481.18
				-0.02872	961075	-28.72	961.075				0	-0.0219805	1516360	-21.9805	1516.36
				-0.0284421	969310	-28.4421	969.31				0	-0.0175479	1553550	-17.5479	1553.55
				-0.0280253	981568	-28.0253	981.568				0	-0.0158857	1563650	-15.8857	1563.65
				-0.027869	986153	-27.869	986.153				0	-0.0133924	1574630	-13.3924	1574.63
				-0.0276345	993017	-27.6345	993.017				0	-0.00965238	1586230	-9.65238	1586.23
				-0.0272828	1003300	-27.2828	1003.3				0	-0.00404238	1599450	-4.04238	1599.45
				-0.0267553	1018740	-26.7553	1018.74				0	0.00437262	1613190	4.37262	1613.19
				-0.025964	1041730	-25.964	1041.73				0	0.00752825	1617000	7.52825	1617
				-0.0256672	1050280	-25.6672	1050.28				0	0.0122617	1621530	12.2617	1621.53
				-0.0255559	1053410	-25.5559	1053.41				0	0.0193618	1626680	19.3618	1626.68
				-0.025389	1057990	-25.389	1057.99				0	0.0300121	1632200	30.0121	1632.2
				-0.0253264	1059710	-25.3264	1059.71				0	0.0336521	1633810	33.6521	1633.81
				-0.025303	1060350	-25.303	1060.35				0	0.0391121	1636050	39.1121	1636.05
				-0.0252678	1061320	-25.2678	1061.32				0	0.0473021	1639030	47.3021	1639.03
				-0.0252149	1062760	-25.2149	1062.76				0	0.0503733	1640190	50.3733	1640.19
				-0.0251357	1064910	-25.1357	1064.91				0	0.0549802	1641870	54.9802	1641.87
				-0.025106	1065720	-25.106	1065.72				0	0.0618905	1643650	61.8905	1643.65
				-0.0250615	1066920	-25.0615	1066.92				0	0.072256	1644990	72.256	1644.99
				-0.0249946	1068730	-24.9946	1068.73				0	0.072434	1644680	72.434	1644.68
				-0.0249695	1069400	-24.9695	1069.4				0	0.071069	1491880	71.069	1491.88
				-0.0249319	1070420	-24.9319	1070.42				0	0.0690215	1262690	69.0215	1262.69
				-0.0248755	1071940	-24.8755	1071.94				0	0.0659503	919928	65.9503	919.928
				-0.0247909	1074220	-24.7909	1074.22				0	0.0613434	424679	61.3434	424.679
				-0.0246641	1077600	-24.6641	1077.6				0	0.0596158	251584	59.6158	251.584
				-0.0244737	1082220	-24.4737	1082.22				0	0.0570244	7696.88	57.0244	7.69688
				-0.0241882	1089080	-24.1882	1089.08				0	0.0531374	-325778	53.1374	-325.778
				-0.0240811	1091650	-24.0811	1091.65				0	0.0473068	-785433	47.3068	-785.433
				-0.0239205	1095490	-23.9205	1095.49				0	0.0451204	-934609	45.1204	-934.609
				-0.0238603	1096930	-23.8603	1096.93				0	0.0443004	-986477	44.3004	-986.477
				-0.02377	1099090	-23.77	1099.09				0	0.0430705	-1051020	43.0705	-1051.02
				-0.0236344	1102320	-23.6344	1102.32				0	0.0412257	-1135530	41.2257	-1135.53
				-0.0234312	1107140	-23.4312	1107.14				0	0.0384585	-1234870	38.4585	-1234.87
				-0.0231263	1114340	-23.1263	1114.34				0	0.0343076	-1362150	34.3076	-1362.15
				-0.0226689	1125050	-22.6689	1125.05				0	0.0280813	-1487730	28.0813	-1487.73
				-0.0224974	1129050	-22.4974	1129.05				0	0.0257464	-1514700	25.7464	-1514.7
				-0.0224331	1130540	-22.4331	1130.54				0	0.0222441	-1540410	22.2441	-1540.41
				-0.0223367	1132780	-22.3367	1132.78				0	0.0169907	-1556320	16.9907	-1556.32
				-0.022192	1136140	-22.192	1136.14				0	0.00911052	-1569190	9.11052	-1569.19
				-0.0219749	1141110	-21.9749	1141.11				0	-0.00270973	-1580610	-2.70973	-1580.61
				-0.0216493	1148270	-21.6493	1148.27				0	-0.00634973	-1583120	-6.34973	-1583.12
				-0.0211609	1159150	-21.1609	1159.15				0	-0.0118097	-1586520	-11.8097	-1586.52
				-0.0209778	1163220	-20.9778	1163.22				0	-0.0199997	-1591310	-19.9997	-1591.31
				-0.0207031	1169300	-20.7031	1169.3				0	-0.0322847	-1597350	-32.2847	-1597.35
				-0.020291	1178310	-20.291	1178.31				0	-0.0359247	-1598960	-35.9247	-1598.96
				-0.0201365	1181590	-20.1365	1181.59				0	-0.0413847	-1601170	-41.3847	-1601.17
				-0.0199047	1186470	-19.9047	1186.47				0	-0.0434322	-1601970	-43.4322	-1601.97
				-0.019557	1193820	-19.557	1193.82				0	-0.0465035	-1603170	-46.5035	-1603.17
				-0.0194266	1196570	-19.4266	1196.57				0	-0.0511104	-1604960	-51.1104	-1604.96
				-0.019231	1200710	-19.231	1200.71				0	-0.0580207	-1607570	-58.0207	-1607.57
				-0.0189377	1206980	-18.9377	1206.98				0	-0.0683861	-1611330	-68.3861	-1611.33
				-0.0184976	1216440	-18.4976	1216.44				0	-0.0720261	-1612650	-72.0261	-1612.65
				-0.0183326	1220000	-18.3326	1220				0	-0.0721719	-1612290	-72.1719	-1612.29
				-0.0180851	1225320	-18.0851	1225.32				0	-0.071628	-1551670	-71.628	-1551.67
				-0.0177138	1233300	-17.7138	1233.3				0	-0.0708122	-1460770	-70.8122	-1460.77
				-0.0175746	1236330	-17.5746	1236.33				0	-0.0695885	-1324500	-69.5885	-1324.5
				-0.0173657	1240940	-17.3657	1240.94				0	-0.067753	-1121500	-67.753	-1121.5
				-0.0170525	1247880	-17.0525	1247.88				0	-0.0649997	-823373	-64.9997	-823.373
				-0.016935	1250490	-16.935	1250.49				0	-0.0608697	-395638	-60.8697	-395.638
				-0.0167588	1254390	-16.7588	1254.39				0	-0.0593209	-244705	-59.3209	-244.705
				-0.0164945	1260190	-16.4945	1260.19				0	-0.0569978	-25282.5	-56.9978	-25.2825
				-0.0163953	1262360	-16.3953	1262.36				0	-0.0535131	281316	-53.5131	281.316
				-0.0162467	1265600	-16.2467	1265.6				0	-0.0482861	682774	-48.2861	682.774
				-0.0160236	1270420	-16.0236	1270.42				0	-0.046326	809580	-46.326	809.58
				-0.0156891	1277750	-15.6891	1277.75				0	-0.0433858	962584	-43.3858	962.584
				-0.0151873	1288780	-15.1873	1288.78				0	-0.0389755	1142680	-38.9755	1142.68
				-0.0149991	1292910	-14.9991	1292.91				0	-0.03236	1349960	-32.36	1349.96
				-0.0147169	1299110	-14.7169	1299.11				0	-0.0298792	1407300	-29.8792	1407.3
				-0.0142935	1308460	-14.2935	1308.46				0	-0.026158	1461540	-26.158	1461.54
				-0.0136584	1322500	-13.6584	1322.5				0	-0.0205763	1515330	-20.5763	1515.33
				-0.0134202	1327770	-13.4202	1327.77				0	-0.0122036	1552000	-12.2036	1552
				-0.013063	1335400	-13.063	1335.4				0	-0.00906384	1561880	-9.06384	1561.88
				-0.012929	1337990	-12.929	1337.99				0	-0.00435421	1572530	-4.35421	1572.53
				-0.0127281	1341510	-12.7281	1341.51				0	0.00271024	1582620	2.71024	1582.62
				-0.0124267	1346160	-12.4267	1346.16				0	0.0133069	1591980	13.3069	1591.98
				-0.0119745	1352570	-11.9745	1352.57				0	0.0171744	1594960	17.1744	1594.96
				-0.011805	1354920	-11.805	1354.92				0	0.0229757	1599150	22.9757	1599.15
				-0.0115507	1358380	-11.5507	1358.38				0	0.0316775	1604320	31.6775	1604.32
				-0.0111692	1363380	-11.1692	1363.38				0	0.0447303	1609950	44.7303	1609.95
				-0.0110261	1365150	-11.0261	1365.15				0	0.0485978	1611310	48.5978	1611.31
				-0.0108115	1367710	-10.8115	1367.71				0	0.0543991	1612670	54.3991	1612.67
				-0.0104897	1371180	-10.4897	1371.18				0	0.063101	1614000	63.101	1614
				-0.0100068	1376040	-10.0068	1376.04				0	0.0761538	1613040	76.1538	1613.04
				-0.00982578	1377730	-9.82578	1377.73				0	0.0800213	1612500	80.0213	1612.5
				-0.0095542	1380260	-9.5542	1380.26				0	0.0814716	1612280	81.4716	1612.28
				-0.00914682	1383970	-9.14682	1383.97				0	0.0817777	1612030	81.7777	1612.03
				-0.00899406	1385330	-8.99406	1385.33				0	0.080914	1515710	80.914	1515.71
				-0.00876491	1387350	-8.76491	1387.35				0	0.0796183	1371270	79.6183	1371.27
				-0.00842119	1390370	-8.42119	1390.37				0	0.0776747	1154740	77.6747	1154.74
				-0.0079056	1394750	-7.9056	1394.75				0	0.0747595	831442	74.7595	831.442
				-0.00713222	1400940	-7.13222	1400.94				0	0.0703865	368094	70.3865	368.094
				-0.00597216	1409600	-5.97216	1409.6				0	0.0687467	205839	68.7467	205.839
				-0.00423206	1421260	-4.23206	1421.26				0	0.0681317	146840	68.1317	146.84
				-0.00357952	1424590	-3.57952	1424.59				0	0.0672093	60405.4	67.2093	60.4054
				-0.00260072	1428730	-2.60072	1428.73				0	0.0658257	-64956.5	65.8257	-64.9565
				-0.00113251	1434430	-1.13251	1434.43				0	0.0637503	-242415	63.7503	-242.415
				0.0010698	1441390	1.0698	1441.39				0	0.0606371	-494923	60.6371	-494.923
				0.00189567	1443840	1.89567	1443.84				0	0.0559674	-835860	55.9674	-835.86
				0.00313447	1447260	3.13447	1447.26				0	0.0542162	-945224	54.2162	-945.224
				0.00359902	1448500	3.59902	1448.5				0	0.0515895	-1069900	51.5895	-1069.9
				0.00429584	1450330	4.29584	1450.33				0	0.0476494	-1212960	47.6494	-1212.96
				0.00455715	1450990	4.55715	1450.99				0	0.0417393	-1370030	41.7393	-1370.03
				0.00494912	1451970	4.94912	1451.97				0	0.0328741	-1481240	32.8741	-1481.24
				0.00553706	1453390	5.53706	1453.39				0	0.0295497	-1495550	29.5497	-1495.55
				0.00575754	1453920	5.75754	1453.92				0	0.024563	-1508120	24.563	-1508.12
				0.00584022	1454110	5.84022	1454.11				0	0.017083	-1520170	17.083	-1520.17
				0.00596424	1454410	5.96424	1454.41				0	0.014278	-1523700	14.278	-1523.7
				0.00615027	1454850	6.15027	1454.85				0	0.0100705	-1528270	10.0705	-1528.27
				0.00642932	1455520	6.42932	1455.52				0	0.00375925	-1534000	3.75925	-1534
				0.00653396	1455770	6.53396	1455.77				0	-0.00570762	-1540940	-5.70762	-1540.94
				0.00669092	1456140	6.69092	1456.14				0	-0.0092577	-1543290	-9.2577	-1543.29
				0.00692637	1456690	6.92637	1456.69				0	-0.0145828	-1546600	-14.5828	-1546.6
				0.00701466	1456890	7.01466	1456.89				0	-0.0225705	-1551420	-22.5705	-1551.42
				0.0071471	1457190	7.1471	1457.19				0	-0.0255659	-1553150	-25.5659	-1553.15
				0.00734575	1457650	7.34575	1457.65				0	-0.0300589	-1555680	-30.0589	-1555.68
				0.00742025	1457820	7.42025	1457.82				0	-0.0367985	-1559330	-36.7985	-1559.33
				0.00753199	1458080	7.53199	1458.08				0	-0.046908	-1564420	-46.908	-1564.42
				0.00769961	1458460	7.69961	1458.46				0	-0.050699	-1566200	-50.699	-1566.2
				0.00795103	1459020	7.95103	1459.02				0	-0.0563855	-1568790	-56.3855	-1568.79
				0.00804532	1459200	8.04532	1459.2				0	-0.0649153	-1572640	-64.9153	-1572.64
				0.00818674	1459480	8.18674	1459.48				0	-0.068114	-1574070	-68.114	-1574.07
				0.00839888	1459900	8.39888	1459.9				0	-0.072912	-1576090	-72.912	-1576.09
				0.00847843	1460030	8.47843	1460.03				0	-0.080109	-1579080	-80.109	-1579.08
				0.00859776	1460210	8.59776	1460.21				0	-0.0809921	-1579100	-80.9921	-1579.1
				0.00877675	1460470	8.77675	1460.47				0	-0.080739	-1551010	-80.739	-1551.01
				0.00884388	1460560	8.84388	1460.56				0	-0.0803595	-1508900	-80.3595	-1508.9
				0.00894456	1460710	8.94456	1460.71				0	-0.0797902	-1445750	-79.7902	-1445.75
				0.00909558	1460930	9.09558	1460.93				0	-0.0789363	-1351160	-78.9363	-1351.16
				0.00915222	1461010	9.15222	1461.01				0	-0.0776554	-1209590	-77.6554	-1209.59
				0.00923717	1461130	9.23717	1461.13				0	-0.075734	-1000070	-75.734	-1000.07
				0.0093646	1461300	9.3646	1461.3				0	-0.0728519	-691022	-72.8519	-691.022
				0.00955574	1461570	9.55574	1461.57				0	-0.0685288	-255354	-68.5288	-255.354
				0.00962741	1461670	9.62741	1461.67				0	-0.0669077	-101085	-66.9077	-101.085
				0.00973493	1461820	9.73493	1461.82				0	-0.0644759	121911	-64.4759	121.911
				0.00989621	1462040	9.89621	1462.04				0	-0.0608283	424982	-60.8283	424.982
				0.0101381	1462370	10.1381	1462.37				0	-0.0594605	529583	-59.4605	529.583
				0.0102288	1462490	10.2288	1462.49				0	-0.0574087	672801	-57.4087	672.801
				0.0103649	1462670	10.3649	1462.67				0	-0.054331	853128	-54.331	853.128
				0.010569	1462940	10.569	1462.94				0	-0.0497145	1060570	-49.7145	1060.57
				0.0106456	1463050	10.6456	1463.05				0	-0.0427898	1284170	-42.7898	1284.17
				0.0107604	1463200	10.7604	1463.2				0	-0.040193	1348080	-40.193	1348.08
				0.0109326	1463430	10.9326	1463.43				0	-0.0362978	1411500	-36.2978	1411.5
				0.0111909	1463780	11.1909	1463.78				0	-0.030455	1467570	-30.455	1467.57
				0.0112878	1463910	11.2878	1463.91				0	-0.0216909	1509770	-21.6909	1509.77
				0.0114331	1464100	11.4331	1464.1				0	-0.0184043	1520150	-18.4043	1520.15
				0.0116511	1464380	11.6511	1464.38				0	-0.0134745	1532180	-13.4745	1532.18
				0.0117328	1464490	11.7328	1464.49				0	-0.00607976	1544260	-6.07976	1544.26
				0.0118554	1464650	11.8554	1464.65				0	0.00501237	1553210	5.01237	1553.21
				0.0120393	1464880	12.0393	1464.88				0	0.00910737	1556150	9.10737	1556.15
				0.0123152	1465240	12.3152	1465.24				0	0.0152499	1559620	15.2499	1559.62
				0.0124187	1465370	12.4187	1465.37				0	0.0244636	1564120	24.4636	1564.12
				0.0125738	1465570	12.5738	1465.57				0	0.0279188	1565830	27.9188	1565.83
				0.0128066	1465860	12.8066	1465.86				0	0.0331015	1568190	33.1015	1568.19
				0.0131557	1466300	13.1557	1466.3				0	0.0408756	1569770	40.8756	1569.77
				0.0132867	1466460	13.2867	1466.46				0	0.0525368	1571400	52.5368	1571.4
				0.013483	1466700	13.483	1466.7				0	0.0566318	1571270	56.6318	1571.27
				0.0137776	1467050	13.7776	1467.05				0	0.0627743	1570490	62.7743	1570.49
				0.0138881	1467190	13.8881	1467.19				0	0.071988	1568750	71.988	1568.75
				0.0140538	1467390	14.0538	1467.39				0	0.0754432	1567860	75.4432	1567.86
				0.0143024	1467690	14.3024	1467.69				0	0.0806259	1566440	80.6259	1566.44
				0.0146752	1468130	14.6752	1468.13				0	0.0812306	1565920	81.2306	1565.92
				0.014815	1468290	14.815	1468.29				0	0.0805018	1485130	80.5018	1485.13
				0.0150247	1468540	15.0247	1468.54				0	0.0794085	1363970	79.4085	1363.97
				0.0153393	1468900	15.3393	1468.9				0	0.0777687	1182270	77.7687	1182.27
				0.0154573	1469040	15.4573	1469.04				0	0.0753089	910763	75.3089	910.763
				0.0156342	1469240	15.6342	1469.24				0	0.0716192	511941	71.6192	511.941
				0.0158997	1469540	15.8997	1469.54				0	0.0702356	370924	70.2356	370.924
				0.0162978	1469980	16.2978	1469.98				0	0.0681602	168033	68.1602	168.033
				0.0164471	1470150	16.4471	1470.15				0	0.065047	-111905	65.047	-111.905
				0.0166711	1470390	16.6711	1470.39				0	0.0603773	-493151	60.3773	-493.151
				0.017007	1470770	17.007	1470.77				0	0.0586261	-624588	58.6261	-624.588
				0.017133	1470910	17.133	1470.91				0	0.0559994	-803645	55.9994	-803.645
				0.0173219	1471110	17.3219	1471.11				0	0.0520593	-1008440	52.0593	-1008.44
				0.0176054	1471400	17.6054	1471.4				0	0.0505818	-1066370	50.5818	-1066.37
				0.0177117	1471510	17.7117	1471.51				0	0.0483655	-1143190	48.3655	-1143.19
				0.0178711	1471670	17.8711	1471.67				0	0.0450411	-1241710	45.0411	-1241.71
				0.0181103	1471920	18.1103	1471.92				0	0.0400544	-1346270	40.0544	-1346.27
				0.018469	1472290	18.469	1472.29				0	0.0325744	-1422400	32.5744	-1422.4
				0.0186035	1472420	18.6035	1472.42				0	0.0297694	-1435480	29.7694	-1435.48
				0.0188053	1472630	18.8053	1472.63				0	0.0255619	-1448030	25.5619	-1448.03
				0.019108	1472940	19.108	1472.94				0	0.0192506	-1459670	19.2506	-1459.67
				0.0192215	1473050	19.2215	1473.05				0	0.00978377	-1472620	9.78377	-1472.62
				0.0193918	1473230	19.3918	1473.23				0	0.0062337	-1476950	6.2337	-1476.95
				0.0196471	1473490	19.6471	1473.49				0	0.000908577	-1482900	0.908577	-1482.9
				0.0200302	1473880	20.0302	1473.88				0	-0.0070791	-1490460	-7.0791	-1490.46
				0.0201739	1474030	20.1739	1474.03				0	-0.0100745	-1493000	-10.0745	-1493
				0.0203894	1474250	20.3894	1474.25				0	-0.0145675	-1496440	-14.5675	-1496.44
				0.0207126	1474570	20.7126	1474.57				0	-0.0213071	-1501350	-21.3071	-1501.35
				0.0208338	1474690	20.8338	1474.69				0	-0.0238345	-1503160	-23.8345	-1503.16
				0.0210156	1474870	21.0156	1474.87				0	-0.0276255	-1505830	-27.6255	-1505.83
				0.0212883	1475140	21.2883	1475.14				0	-0.0333121	-1509680	-33.3121	-1509.68
				0.0216974	1475530	21.6974	1475.53				0	-0.0418419	-1515250	-41.8419	-1515.25
				0.0218508	1475670	21.8508	1475.67				0	-0.0450406	-1517320	-45.0406	-1517.32
				0.0220809	1475880	22.0809	1475.88				0	-0.0498386	-1520290	-49.8386	-1520.29
				0.0224261	1476200	22.4261	1476.2				0	-0.0570356	-1524550	-57.0356	-1524.55
				0.0225555	1476320	22.5555	1476.32				0	-0.0597345	-1526100	-59.7345	-1526.1
				0.0227497	1476490	22.7497	1476.49				0	-0.0637828	-1528410	-63.7828	-1528.41
				0.0230409	1476750	23.0409	1476.75				0	-0.0698553	-1531730	-69.8553	-1531.73
				0.0234777	1477130	23.4777	1477.13				0	-0.078964	-1536300	-78.964	-1536.3
				0.0236416	1477280	23.6416	1477.28				0	-0.0814202	-1537190	-81.4202	-1537.19
				0.0238873	1477500	23.8873	1477.5				0	-0.0811	-1501890	-81.1	-1501.89
				0.0242559	1477830	24.2559	1477.83				0	-0.0806196	-1449000	-80.6196	-1449
				0.0243941	1477950	24.3941	1477.95				0	-0.0798991	-1369810	-79.8991	-1369.81
				0.0246014	1478140	24.6014	1478.14				0	-0.0788183	-1251400	-78.8183	-1251.4
				0.0249124	1478410	24.9124	1478.41				0	-0.0771972	-1074530	-77.1972	-1074.53
				0.0250291	1478520	25.0291	1478.52				0	-0.0747654	-813531	-74.7654	-813.531
				0.025204	1478670	25.204	1478.67				0	-0.0711178	-433829	-71.1178	-433.829
				0.0254664	1478900	25.4664	1478.9				0	-0.06975	-297662	-69.75	-297.662
				0.0255648	1478980	25.5648	1478.98				0	-0.0676982	-100950	-67.6982	-100.95
				0.0257124	1479100	25.7124	1479.1				0	-0.0646205	178286	-64.6205	178.286
				0.0259338	1479290	25.9338	1479.29				0	-0.060004	541423	-60.004	541.423
				0.0262659	1479560	26.2659	1479.56				0	-0.0582728	659940	-58.2728	659.94
				0.0263904	1479660	26.3904	1479.66				0	-0.055676	809788	-55.676	809.788
				0.0265772	1479820	26.5772	1479.82				0	-0.0517809	988695	-51.7809	988.695
				0.0268575	1480030	26.8575	1480.03				0	-0.0459381	1193890	-45.9381	1193.89
				0.0269625	1480110	26.9625	1480.11				0	-0.0371739	1370460	-37.1739	1370.46
				0.0271202	1480230	27.1202	1480.23				0	-0.0338874	1405310	-33.8874	1405.31
				0.0273566	1480410	27.3566	1480.41				0	-0.0289576	1441990	-28.9576	1441.99
				0.0277112	1480670	27.7112	1480.67				0	-0.0215628	1473720	-21.5628	1473.72
				0.0278442	1480770	27.8442	1480.77				0	-0.0104707	1499800	-10.4707	1499.8
				0.0280437	1480910	28.0437	1480.91				0	-0.00637569	1506240	-6.37569	1506.24
				0.0283429	1481130	28.3429	1481.13				0	-0.000233194	1511780	-0.233194	1511.78
				0.0284552	1481210	28.4552	1481.21				0	0.00898056	1517530	8.98056	1517.53
				0.0286235	1481340	28.6235	1481.34				0	0.0228012	1522830	22.8012	1522.83
				0.0288759	1481520	28.8759	1481.52				0	0.0268962	1524170	26.8962	1524.17
				0.0292547	1481790	29.2547	1481.79				0	0.0330387	1524770	33.0387	1524.77
				0.0293967	1481890	29.3967	1481.89				0	0.0422524	1525050	42.2524	1525.05
				0.0296097	1482050	29.6097	1482.05				0	0.0560731	1524420	56.0731	1524.42
				0.0299292	1482270	29.9292	1482.27				0	0.0601681	1524490	60.1681	1524.49
				0.0300491	1482360	30.0491	1482.36				0	0.0663106	1523880	66.3106	1523.88
				0.0302288	1482490	30.2288	1482.49				0	0.0755243	1522530	75.5243	1522.53
				0.0304984	1482680	30.4984	1482.68				0	0.0789795	1522110	78.9795	1522.11
				0.0305995	1482750	30.5995	1482.75				0	0.0796378	1521530	79.6378	1521.53
				0.0307512	1482850	30.7512	1482.85				0	0.0791519	1468070	79.1519	1468.07
				0.0309787	1483010	30.9787	1483.01				0	0.0784231	1387900	78.4231	1387.9
				0.0313199	1483250	31.3199	1483.25				0	0.0773299	1267660	77.3299	1267.66
				0.0314479	1483340	31.4479	1483.34				0	0.07569	1087730	75.69	1087.73
				0.0316398	1483470	31.6398	1483.47				0	0.0732302	818438	73.2302	818.438
				0.0319277	1483670	31.9277	1483.67				0	0.0695406	429086	69.5406	429.086
				0.0320357	1483750	32.0357	1483.75				0	0.068157	292217	68.157	292.217
				0.0321976	1483860	32.1976	1483.86				0	0.0660815	95295.7	66.0815	95.2957
				0.0324406	1484030	32.4406	1484.03				0	0.0629684	-176632	62.9684	-176.632
				0.0328049	1484260	32.8049	1484.26				0	0.0582986	-541702	58.2986	-541.702
				0.0329416	1484350	32.9416	1484.35				0	0.0565475	-666329	56.5475	-666.329
				0.0331466	1484480	33.1466	1484.48				0	0.0539208	-824550	53.9208	-824.55
				0.033454	1484680	33.454	1484.68				0	0.0529358	-878507	52.9358	-878.507
				0.0335693	1484750	33.5693	1484.75				0	0.0514582	-946065	51.4582	-946.065
				0.0337422	1484860	33.7422	1484.86				0	0.0492419	-1031990	49.2419	-1031.99
				0.0340017	1485020	34.0017	1485.02				0	0.0459175	-1138720	45.9175	-1138.72
				0.0343908	1485260	34.3908	1485.26				0	0.0409308	-1256810	40.9308	-1256.81
				0.0345367	1485350	34.5367	1485.35				0	0.0334508	-1345810	33.4508	-1345.81
				0.0347556	1485490	34.7556	1485.49				0	0.0222308	-1390780	22.2308	-1390.78
				0.0350839	1485680	35.0839	1485.68				0	0.0181358	-1400330	18.1358	-1400.33
				0.035207	1485760	35.207	1485.76				0	0.0119933	-1411280	11.9933	-1411.28
				0.0353917	1485870	35.3917	1485.87				0	0.00277956	-1424170	2.77956	-1424.17
				0.0356687	1486040	35.6687	1486.04				0	0.00256361	-1424460	2.56361	-1424.46
				0.0357726	1486100	35.7726	1486.1				0	0.00223969	-1424880	2.23969	-1424.88
				0.0359284	1486190	35.9284	1486.19				0	0.00175381	-1425510	1.75381	-1425.51
				0.0361621	1486330	36.1621	1486.33				0	0.00102499	-1426430	1.02499	-1426.43
				0.0365127	1486530	36.5127	1486.53				0	-6.82434e-05	-1427790	-0.0682434	-1427.79
				0.0366442	1486610	36.6442	1486.61				0	-0.000478206	-1428290	-0.478206	-1428.29
				0.0368414	1486720	36.8414	1486.72				0	-0.00109315	-1429040	-1.09315	-1429.04
				0.0371373	1486900	37.1373	1486.9				0	-0.00201556	-1430150	-2.01556	-1430.15
				0.0372482	1486960	37.2482	1486.96				0	-0.00339919	-1431780	-3.39919	-1431.78
				0.0374146	1487050	37.4146	1487.05				0	-0.00547462	-1434220	-5.47462	-1434.22
				0.0376642	1487190	37.6642	1487.19				0	-0.00858777	-1437820	-8.58777	-1437.82
				0.0380386	1487400	38.0386	1487.4				0	-0.0132575	-1442880	-13.2575	-1442.88
				0.038179	1487480	38.179	1487.48				0	-0.0202621	-1449750	-20.2621	-1449.75
				0.0383896	1487600	38.3896	1487.6				0	-0.030769	-1459250	-30.769	-1459.25
				0.0387055	1487770	38.7055	1487.77				0	-0.0347091	-1462680	-34.7091	-1462.68
				0.0388239	1487840	38.8239	1487.84				0	-0.0406192	-1467490	-40.6192	-1467.49
				0.0390016	1487940	39.0016	1487.94				0	-0.0494844	-1473910	-49.4844	-1473.91
				0.0392682	1488080	39.2682	1488.08				0	-0.0528088	-1476140	-52.8088	-1476.14
				0.0393681	1488130	39.3681	1488.13				0	-0.0577955	-1479530	-57.7955	-1479.53
				0.0395181	1488220	39.5181	1488.22				0	-0.0652755	-1483880	-65.2755	-1483.88
				0.0397429	1488330	39.7429	1488.33				0	-0.0764955	-1489310	-76.4955	-1489.31
				0.0400803	1488510	40.0803	1488.51				0	-0.0805905	-1491130	-80.5905	-1491.13
				0.0402068	1488580	40.2068	1488.58				0	-0.0819	-1491270	-81.9	-1491.27
				0.0403965	1488680	40.3965	1488.68				0	-0.0819	-1491140	-81.9	-1491.14
				0.0406812	1488830	40.6812	1488.83				0	-0.0819	-1491140	-81.9	-1491.14
				0.0407879	1488880	40.7879	1488.88				0	-0.0819	-1491140	-81.9	-1491.14
				0.040948	1488960	40.948	1488.96				0	-0.0819	-1491140	-81.9	-1491.14
				0.0411882	1489090	41.1882	1489.09				0	-0.0819	-1491140	-81.9	-1491.14
				0.0415484	1489270	41.5484	1489.27				0	-0.0819	-1491140	-81.9	-1491.14
				0.0416835	1489340	41.6835	1489.34				0	-0.0819	-1491140	-81.9	-1491.14
				0.0418861	1489440	41.8861	1489.44				0	-0.0819	-1491140	-81.9	-1491.14
				0.0421901	1489590	42.1901	1489.59				0	-0.0819	-1491140	-81.9	-1491.14
				0.042304	1489650	42.304	1489.65				0	-0.0819	-1491140	-81.9	-1491.14
				0.042475	1489730	42.475	1489.73				0	-0.0819	-1491140	-81.9	-1491.14
				0.0427315	1489860	42.7315	1489.86				0				0
				0.0431162	1490040	43.1162	1490.04				0				0
				0.0432604	1490110	43.2604	1490.11				0				0
				0.0434768	1490220	43.4768	1490.22				0				0
				0.0438014	1490370	43.8014	1490.37				0				0
				0.0439231	1490420	43.9231	1490.42				0				0
				0.0441057	1490510	44.1057	1490.51				0				0
				0.0443795	1490640	44.3795	1490.64				0				0
				0.0447903	1490820	44.7903	1490.82				0				0
				0.0449444	1490890	44.9444	1490.89				0				0
				0.0451754	1491000	45.1754	1491				0				0
				0.045522	1491160	45.522	1491.16				0				0
				0.045652	1491220	45.652	1491.22				0				0
				0.045847	1491310	45.847	1491.31				0				0
				0.0461394	1491440	46.1394	1491.44				0				0
				0.0462491	1491490	46.2491	1491.49				0				0
				0.0464136	1491570	46.4136	1491.57				0				0
				0.0466604	1491680	46.6604	1491.68				0				0
				0.0470305	1491840	47.0305	1491.84				0				0
				0.0471693	1491910	47.1693	1491.91				0				0
				0.0473775	1492000	47.3775	1492				0				0
				0.0476898	1492130	47.6898	1492.13				0				0
				0.0478069	1492180	47.8069	1492.18				0				0
				0.0479826	1492260	47.9826	1492.26				0				0
				0.0482461	1492380	48.2461	1492.38				0				0
				0.0486413	1492550	48.6413	1492.55				0				0
				0.0487895	1492620	48.7895	1492.62				0				0
				0.0490119	1492710	49.0119	1492.71				0				0
				0.0493454	1492860	49.3454	1492.86				0				0
				0.0494704	1492910	49.4704	1492.91				0				0
				0.049658	1492990	49.658	1492.99				0				0
				0.0499394	1493100	49.9394	1493.1				0				0
				0.0500449	1493150	50.0449	1493.15				0				0
				0.0502032	1493210	50.2032	1493.21				0				0
				0.0504406	1493300	50.4406	1493.3				0				0
				0.0507967	1493440	50.7967	1493.44				0				0
				0.0509303	1493490	50.9303	1493.49				0				0
				0.0511306	1493560	51.1306	1493.56				0				0
				0.0514311	1493660	51.4311	1493.66				0				0
				0.0515438	1493700	51.5438	1493.7				0				0
				0.0517128	1493760	51.7128	1493.76				0				0
				0.0519663	1493840	51.9663	1493.84				0				0
				0.0523466	1493970	52.3466	1493.97				0				0
				0.0524892	1494020	52.4892	1494.02				0				0
				0.0527032	1494080	52.7032	1494.08				0				0
				0.053024	1494180	53.024	1494.18				0				0
				0.0535054	1494330	53.5054	1494.33				0				0
				0.0542273	1494560	54.2273	1494.56				0				0
				0.0544981	1494640	54.4981	1494.64				0				0
				0.0549042	1494760	54.9042	1494.76				0				0
				0.0555133	1494940	55.5133	1494.94				0				0
				0.0564271	1495210	56.4271	1495.21				0				0
				0.0577977	1495580	57.7977	1495.58				0				0
				0.0583117	1495700	58.3117	1495.7				0				0
				0.0590827	1495890	59.0827	1495.89				0				0
				0.0593718	1495950	59.3718	1495.95				0				0
				0.0598055	1496050	59.8055	1496.05				0				0
				0.0599681	1496090	59.9681	1496.09				0				0
				0.060212	1496140	60.212	1496.14				0				0
				0.0605779	1496220	60.5779	1496.22				0				0
				0.0607152	1496250	60.7152	1496.25				0				0
				0.060921	1496290	60.921	1496.29				0				0
				0.0612297	1496360	61.2297	1496.36				0				0
				0.0616928	1496460	61.6928	1496.46				0				0
				0.0618665	1496490	61.8665	1496.49				0				0
				0.062127	1496550	62.127	1496.55				0				0
				0.0625177	1496630	62.5177	1496.63				0				0
				0.0626643	1496660	62.6643	1496.66				0				0
				0.0628841	1496700	62.8841	1496.7				0				0
				0.0632138	1496770	63.2138	1496.77				0				0
				0.0633374	1496800	63.3374	1496.8				0				0
				0.0635228	1496840	63.5228	1496.84				0				0
				0.063599	1496840	63.599	1496.84				0				0
				0.0631817	1463760	63.1817	1463.76				0				0
				0.0625558	1414120	62.5558	1414.12				0				0
				0.061617	1339650	61.617	1339.65				0				0
				0.0602087	1227910	60.2087	1227.91				0				0
				0.0580963	1060240	58.0963	1060.24				0				0
				0.0549276	808592	54.9276	808.592				0				0
				0.0501747	431007	50.1747	431.007				0				0
				0.0430453	-133358	43.0453	-133.358				0				0
				0.0403718	-344421	40.3718	-344.421				0				0
				0.0393692	-423208	39.3692	-423.208				0				0
				0.0378653	-541017	37.8653	-541.017				0				0
				0.0373014	-584357	37.3014	-584.357				0				0
				0.0364555	-643414	36.4555	-643.414				0				0
				0.0351866	-724931	35.1866	-724.931				0				0
				0.0332833	-821068	33.2833	-821.068				0				0
				0.0304283	-934707	30.4283	-934.707				0				0
				0.0303614	-937125	30.3614	-937.125				0				0
				0.0303363	-938032	30.3363	-938.032				0				0
				0.0302986	-939392	30.2986	-939.392				0				0
				0.0302422	-941430	30.2422	-941.43				0				0
				0.030221	-942195	30.221	-942.195				0				0
				0.0301893	-943341	30.1893	-943.341				0				0
				0.0301416	-945059	30.1416	-945.059				0				0
				0.0300702	-947635	30.0702	-947.635				0				0
				0.0300434	-948601	30.0434	-948.601				0				0
				0.0300032	-950042	30.0032	-950.042				0				0
				0.0299429	-952173	29.9429	-952.173				0				0
				0.0299203	-952971	29.9203	-952.971				0				0
				0.0298864	-954169	29.8864	-954.169				0				0
				0.0298355	-955964	29.8355	-955.964				0				0
				0.0297592	-958650	29.7592	-958.65				0				0
				0.0297306	-959651	29.7306	-959.651				0				0
				0.0296876	-961148	29.6876	-961.148				0				0
				0.0296233	-963383	29.6233	-963.383				0				0
				0.0295991	-964221	29.5991	-964.221				0				0
				0.0295629	-965477	29.5629	-965.477				0				0
				0.0295086	-967357	29.5086	-967.357				0				0
				0.0294271	-970165	29.4271	-970.165				0				0
				0.0293049	-974371	29.3049	-974.371				0				0
				0.0291215	-980626	29.1215	-980.626				0				0
				0.0288465	-989853	28.8465	-989.853				0				0
				0.0287434	-993306	28.7434	-993.306				0				0
				0.0285887	-998453	28.5887	-998.453				0				0
				0.0285307	-1000380	28.5307	-1000.38				0				0
				0.0284437	-1003250	28.4437	-1003.25				0				0
				0.0283132	-1007530	28.3132	-1007.53				0				0
				0.0282642	-1009130	28.2642	-1009.13				0				0
				0.0281908	-1011510	28.1908	-1011.51				0				0
				0.0280807	-1015090	28.0807	-1015.09				0				0
				0.0280394	-1016430	28.0394	-1016.43				0				0
				0.0279774	-1018440	27.9774	-1018.44				0				0
				0.0278845	-1021450	27.8845	-1021.45				0				0
				0.0277451	-1025960	27.7451	-1025.96				0				0
				0.0275361	-1032710	27.5361	-1032.71				0				0
				0.0274577	-1035240	27.4577	-1035.24				0				0
				0.0273401	-1039020	27.3401	-1039.02				0				0
				0.0271637	-1044660	27.1637	-1044.66				0				0
				0.0268991	-1052820	26.8991	-1052.82				0				0
				0.0267998	-1055810	26.7998	-1055.81				0				0
				0.026651	-1060270	26.651	-1060.27				0				0
				0.0264277	-1066850	26.4277	-1066.85				0				0
				0.026344	-1069200	26.344	-1069.2				0				0
				0.0262184	-1072720	26.2184	-1072.72				0				0
				0.02603	-1077920	26.03	-1077.92				0				0
				0.0257475	-1085680	25.7475	-1085.68				0				0
				0.0256415	-1088580	25.6415	-1088.58				0				0
				0.0254826	-1092920	25.4826	-1092.92				0				0
				0.0252442	-1099330	25.2442	-1099.33				0				0
				0.0251548	-1101730	25.1548	-1101.73				0				0
				0.0250207	-1105320	25.0207	-1105.32				0				0
				0.0248195	-1110700	24.8195	-1110.7				0				0
				0.0245178	-1118750	24.5178	-1118.75				0				0
				0.0244046	-1121760	24.4046	-1121.76				0				0
				0.0242349	-1126220	24.2349	-1126.22				0				0
				0.0239803	-1132910	23.9803	-1132.91				0				0
				0.0238848	-1135410	23.8848	-1135.41				0				0
				0.0237416	-1139150	23.7416	-1139.15				0				0
				0.0235268	-1144760	23.5268	-1144.76				0				0
				0.0234462	-1146850	23.4462	-1146.85				0				0
				0.0233254	-1149970	23.3254	-1149.97				0				0
				0.0231441	-1154600	23.1441	-1154.6				0				0
				0.0228723	-1161530	22.8723	-1161.53				0				0
				0.0227703	-1164120	22.7703	-1164.12				0				0
				0.0226174	-1168000	22.6174	-1168				0				0
				0.022388	-1173770	22.388	-1173.77				0				0
				0.022302	-1175920	22.302	-1175.92				0				0
				0.0221729	-1179050	22.1729	-1179.05				0				0
				0.0219794	-1183710	21.9794	-1183.71				0				0
				0.0216891	-1190700	21.6891	-1190.7				0				0
				0.0215802	-1193310	21.5802	-1193.31				0				0
				0.0214169	-1197210	21.4169	-1197.21				0				0
				0.0211719	-1203060	21.1719	-1203.06				0				0
				0.0208045	-1211660	20.8045	-1211.66				0				0
				0.0206667	-1214740	20.6667	-1214.74				0				0
				0.02046	-1219350	20.46	-1219.35				0				0
				0.02015	-1226240	20.15	-1226.24				0				0
				0.0196849	-1236500	19.6849	-1236.5				0				0
				0.0189874	-1251570	18.9874	-1251.57				0				0
				0.0187258	-1256950	18.7258	-1256.95				0				0
				0.0183334	-1264770	18.3334	-1264.77				0				0
				0.0181862	-1267570	18.1862	-1267.57				0				0
				0.0179655	-1271760	17.9655	-1271.76				0				0
				0.0176345	-1277980	17.6345	-1277.98				0				0
				0.0175103	-1280270	17.5103	-1280.27				0				0
				0.0173241	-1283690	17.3241	-1283.69				0				0
				0.0170447	-1288770	17.0447	-1288.77				0				0
				0.01694	-1290670	16.94	-1290.67				0				0
				0.0167829	-1293450	16.7829	-1293.45				0				0
				0.0165472	-1297500	16.5472	-1297.5				0				0
				0.0164588	-1299010	16.4588	-1299.01				0				0
				0.0163262	-1301280	16.3262	-1301.28				0				0
				0.0161273	-1304640	16.1273	-1304.64				0				0
				0.0160527	-1305900	16.0527	-1305.9				0				0
				0.0159409	-1307800	15.9409	-1307.8				0				0
				0.0157731	-1310640	15.7731	-1310.64				0				0
				0.0157102	-1311700	15.7102	-1311.7				0				0
				0.0156158	-1313290	15.6158	-1313.29				0				0
				0.0154742	-1315680	15.4742	-1315.68				0				0
				0.0152618	-1319230	15.2618	-1319.23				0				0
				0.0151822	-1320520	15.1822	-1320.52				0				0
				0.0150627	-1322450	15.0627	-1322.45				0				0
				0.0148836	-1325340	14.8836	-1325.34				0				0
				0.0148164	-1326420	14.8164	-1326.42				0				0
				0.0147156	-1328040	14.7156	-1328.04				0				0
				0.0145644	-1330460	14.5644	-1330.46				0				0
				0.0145077	-1331370	14.5077	-1331.37				0				0
				0.0144227	-1332710	14.4227	-1332.71				0				0
				0.0142951	-1334700	14.2951	-1334.7				0				0
				0.0141038	-1337670	14.1038	-1337.67				0				0
				0.014032	-1338790	14.032	-1338.79				0				0
				0.0139244	-1340450	13.9244	-1340.45				0				0
				0.0137629	-1342950	13.7629	-1342.95				0				0
				0.0137024	-1343880	13.7024	-1343.88				0				0
				0.0136116	-1345280	13.6116	-1345.28				0				0
				0.0134753	-1347370	13.4753	-1347.37				0				0
				0.0134243	-1348150	13.4243	-1348.15				0				0
				0.0133476	-1349330	13.3476	-1349.33				0				0
				0.0132327	-1351080	13.2327	-1351.08				0				0
				0.0130603	-1353710	13.0603	-1353.71				0				0
				0.0129956	-1354700	12.9956	-1354.7				0				0
				0.0128987	-1356180	12.8987	-1356.18				0				0
				0.0127532	-1358390	12.7532	-1358.39				0				0
				0.0126986	-1359220	12.6986	-1359.22				0				0
				0.0126168	-1360460	12.6168	-1360.46				0				0
				0.0124941	-1362320	12.4941	-1362.32				0				0
				0.0124481	-1363020	12.4481	-1363.02				0				0
				0.012379	-1364040	12.379	-1364.04				0				0
				0.0122755	-1365510	12.2755	-1365.51				0				0
				0.0121201	-1367680	12.1201	-1367.68				0				0
				0.0118871	-1370820	11.8871	-1370.82				0				0
				0.0117997	-1371990	11.7997	-1371.99				0				0
				0.0116687	-1373750	11.6687	-1373.75				0				0
				0.0114721	-1376380	11.4721	-1376.38				0				0
				0.0113983	-1377320	11.3983	-1377.32				0				0
				0.0112878	-1378690	11.2878	-1378.69				0				0
				0.0111219	-1380740	11.1219	-1380.74				0				0
				0.010873	-1383730	10.873	-1383.73				0				0
				0.0104998	-1387670	10.4998	-1387.67				0				0
				0.00993996	-1392360	9.93996	-1392.36				0				0
				0.00973001	-1393960	9.73001	-1393.96				0				0
				0.00965128	-1394560	9.65128	-1394.56				0				0
				0.00953319	-1395450	9.53319	-1395.45				0				0
				0.00935605	-1396760	9.35605	-1396.76				0				0
				0.00909034	-1398690	9.09034	-1398.69				0				0
				0.0089907	-1399410	8.9907	-1399.41				0				0
				0.00884123	-1400460	8.84123	-1400.46				0				0
				0.00861704	-1401940	8.61704	-1401.94				0				0
				0.00853297	-1402480	8.53297	-1402.48				0				0
				0.00840686	-1403290	8.40686	-1403.29				0				0
				0.00821769	-1404490	8.21769	-1404.49				0				0
				0.00814676	-1404940	8.14676	-1404.94				0				0
				0.00804035	-1405600	8.04035	-1405.6				0				0
				0.00788075	-1406590	7.88075	-1406.59				0				0
				0.00764134	-1407980	7.64134	-1407.98				0				0
				0.00728222	-1409980	7.28222	-1409.98				0				0
				0.00674355	-1412900	6.74355	-1412.9				0				0
				0.00593554	-1417090	5.93554	-1417.09				0				0
				0.00563254	-1418600	5.63254	-1418.6				0				0
				0.00517803	-1420830	5.17803	-1420.83				0				0
				0.00449627	-1424110	4.49627	-1424.11				0				0
				0.00347363	-1428950	3.47363	-1428.95				0				0
				0.00309015	-1430750	3.09015	-1430.75				0				0
				0.00251491	-1433240	2.51491	-1433.24				0				0
				0.0022992	-1434070	2.2992	-1434.07				0				0
				0.00197563	-1435300	1.97563	-1435.3				0				0
				0.00185429	-1435750	1.85429	-1435.75				0				0
				0.00167229	-1436440	1.67229	-1436.44				0				0
				0.00139927	-1437460	1.39927	-1437.46				0				0
				0.0012969	-1437840	1.2969	-1437.84				0				0
				0.00114333	-1438420	1.14333	-1438.42				0				0
				0.000912973	-1439230	0.912973	-1439.23				0				0
				0.000826591	-1439490	0.826591	-1439.49				0				0
				0.000697017	-1439890	0.697017	-1439.89				0				0
				0.000502657	-1440480	0.502657	-1440.48				0				0
				0.000211116	-1441360	0.211116	-1441.36				0				0
				0.000101788	-1441690	0.101788	-1441.69				0				0
				-6.22032e-05	-1442180	-0.0622032	-1442.18				0				0
				-0.000308191	-1442910	-0.308191	-1442.91				0				0
				-0.000677172	-1444000	-0.677172	-1444				0				0
				-0.00081554	-1444400	-0.81554	-1444.4				0				0
				-0.00102309	-1444990	-1.02309	-1444.99				0				0
				-0.00133442	-1445860	-1.33442	-1445.86				0				0
				-0.00145117	-1446180	-1.45117	-1446.18				0				0
				-0.00162629	-1446660	-1.62629	-1446.66				0				0
				-0.00188897	-1447360	-1.88897	-1447.36				0				0
				-0.002283	-1448390	-2.283	-1448.39				0				0
				-0.00287403	-1449840	-2.87403	-1449.84				0				0
				-0.00376059	-1451950	-3.76059	-1451.95				0				0
				-0.00409305	-1452730	-4.09305	-1452.73				0				0
				-0.00421772	-1453020	-4.21772	-1453.02				0				0
				-0.00440473	-1453440	-4.40473	-1453.44				0				0
				-0.00468524	-1454060	-4.68524	-1454.06				0				0
				-0.00479043	-1454290	-4.79043	-1454.29				0				0
				-0.00494822	-1454630	-4.94822	-1454.63				0				0
				-0.0051849	-1455130	-5.1849	-1455.13				0				0
				-0.00527365	-1455310	-5.27365	-1455.31				0				0
				-0.00540679	-1455590	-5.40679	-1455.59				0				0
				-0.00560649	-1456010	-5.60649	-1456.01				0				0
				-0.00590604	-1456640	-5.90604	-1456.64				0				0
				-0.00635536	-1457560	-6.35536	-1457.56				0				0
				-0.00702935	-1458920	-7.02935	-1458.92				0				0
				-0.00804033	-1460880	-8.04033	-1460.88				0				0
				-0.0095568	-1463590	-9.5568	-1463.59				0				0
				-0.0118315	-1466680	-11.8315	-1466.68				0				0
				-0.0152436	-1470840	-15.2436	-1470.84				0				0
				-0.0203617	-1476680	-20.3617	-1476.68				0				0
				-0.0280388	-1484240	-28.0388	-1484.24				0				0
				-0.0309177	-1487010	-30.9177	-1487.01				0				0
				-0.0352361	-1490760	-35.2361	-1490.76				0				0
				-0.0368555	-1492010	-36.8555	-1492.01				0				0
				-0.0392846	-1493870	-39.2846	-1493.87				0				0
				-0.0429283	-1496460	-42.9283	-1496.46				0				0
				-0.0483937	-1499950	-48.3937	-1499.95				0				0
				-0.0504433	-1501220	-50.4433	-1501.22				0				0
				-0.0535176	-1503050	-53.5176	-1503.05				0				0
				-0.0581291	-1505630	-58.1291	-1505.63				0				0
				-0.0598584	-1506560	-59.8584	-1506.56				0				0
				-0.0624524	-1507910	-62.4524	-1507.91				0				0
				-0.0634251	-1508410	-63.4251	-1508.41				0				0
				-0.0624312	-1428460	-62.4312	-1428.46				0				0
				-0.061845	-1381280	-61.845	-1381.28				0				0
				-0.0616251	-1363580	-61.6251	-1363.58				0				0
				-0.0612954	-1337040	-61.2954	-1337.04				0				0
				-0.0608007	-1297240	-60.8007	-1297.24				0				0
				-0.0600588	-1237550	-60.0588	-1237.55				0				0
				-0.0589458	-1148050	-58.9458	-1148.05				0				0
				-0.0572764	-1013870	-57.2764	-1013.87				0				0
				-0.0547722	-812703	-54.7722	-812.703				0				0
				-0.051016	-511370	-51.016	-511.37				0				0
				-0.0496074	-398524	-49.6074	-398.524				0				0
				-0.0490792	-356238	-49.0792	-356.238				0				0
				-0.0488811	-340383	-48.8811	-340.383				0				0
				-0.048584	-316605	-48.584	-316.605				0				0
				-0.0481383	-280946	-48.1383	-280.946				0				0
				-0.0479712	-267577	-47.9712	-267.577				0				0
				-0.0477205	-247525	-47.7205	-247.525				0				0
				-0.0473444	-217454	-47.3444	-217.454				0				0
				-0.0467804	-172365	-46.7804	-172.365				0				0
				-0.0459343	-104763	-45.9343	-104.763				0				0
				-0.045617	-79427.7	-45.617	-79.4277				0				0
				-0.0451411	-41442.8	-45.1411	-41.4428				0				0
				-0.0444272	15477.4	-44.4272	15.4774				0				0
				-0.0441594	36786.4	-44.1594	36.7864				0				0
				-0.0437579	68737.2	-43.7579	68.7372				0				0
				-0.0431555	116635	-43.1555	116.635				0				0
				-0.0429296	134600	-42.9296	134.6				0				0
				-0.0425908	161527	-42.5908	161.527				0				0
				-0.0420826	201900	-42.0826	201.9				0				0
				-0.041892	217020	-41.892	217.02				0				0
				-0.0416061	239696	-41.6061	239.696				0				0
				-0.0411773	273586	-41.1773	273.586				0				0
				-0.0410165	286281	-41.0165	286.281				0				0
				-0.0407753	305323	-40.7753	305.323				0				0
				-0.0404135	333869	-40.4135	333.869				0				0
				-0.0398707	376663	-39.8707	376.663				0				0
				-0.0396672	392695	-39.6672	392.695				0				0
				-0.0393619	416728	-39.3619	416.728				0				0
				-0.0392474	425739	-39.2474	425.739				0				0
				-0.0390757	439247	-39.0757	439.247				0				0
				-0.0388181	459503	-38.8181	459.503				0				0
				-0.0384317	489893	-38.4317	489.893				0				0
				-0.0382869	501265	-38.2869	501.265				0				0
				-0.0380695	518276	-38.0695	518.276				0				0
				-0.0377435	543357	-37.7435	543.357				0				0
				-0.0376213	552755	-37.6213	552.755				0				0
				-0.0374379	566628	-37.4379	566.628				0				0
				-0.0371628	586723	-37.1628	586.723				0				0
				-0.0370597	593794	-37.0597	593.794				0				0
				-0.0369049	604342	-36.9049	604.342				0				0
				-0.0366729	619707	-36.6729	619.707				0				0
				-0.0363247	640774	-36.3247	640.774				0				0
				-0.0361942	648118	-36.1942	648.118				0				0
				-0.0359983	659080	-35.9983	659.08				0				0
				-0.0357046	675423	-35.7046	675.423				0				0
				-0.0355945	681470	-35.5945	681.47				0				0
				-0.0354292	690501	-35.4292	690.501				0				0
				-0.0351814	703410	-35.1814	703.41				0				0
				-0.0350885	708158	-35.0885	708.158				0				0
				-0.034949	715268	-34.949	715.268				0				0
				-0.0347399	725857	-34.7399	725.857				0				0
				-0.0346615	729732	-34.6615	729.732				0				0
				-0.0345439	735474	-34.5439	735.474				0				0
				-0.0343674	744031	-34.3674	744.031				0				0
				-0.0343013	747224	-34.3013	747.224				0				0
				-0.034202	752010	-34.202	752.01				0				0
				-0.0341648	753804	-34.1648	753.804				0				0
				-0.034109	756477	-34.109	756.477				0				0
				-0.0340252	760460	-34.0252	760.46				0				0
				-0.0338996	766274	-33.8996	766.274				0				0
				-0.0338525	768388	-33.8525	768.388				0				0
				-0.0337819	771516	-33.7819	771.516				0				0
				-0.0336759	776081	-33.6759	776.081				0				0
				-0.0336361	777722	-33.6361	777.722				0				0
				-0.0335765	780147	-33.5765	780.147				0				0
				-0.0334871	783758	-33.4871	783.758				0				0
				-0.0334536	785116	-33.4536	785.116				0				0
				-0.0334033	787151	-33.4033	787.151				0				0
				-0.0333278	790198	-33.3278	790.198				0				0
				-0.0332146	794767	-33.2146	794.767				0				0
				-0.0331722	796480	-33.1722	796.48				0				0
				-0.0331085	799033	-33.1085	799.033				0				0
				-0.033013	802845	-33.013	802.845				0				0
				-0.0329772	804273	-32.9772	804.273				0				0
				-0.0329235	806414	-32.9235	806.414				0				0
				-0.0328429	809622	-32.8429	809.622				0				0
				-0.0327221	814423	-32.7221	814.423				0				0
				-0.0326768	816204	-32.6768	816.204				0				0
				-0.0326088	818817	-32.6088	818.817				0				0
				-0.0325068	822732	-32.5068	822.732				0				0
				-0.0324686	824200	-32.4686	824.2				0				0
				-0.0324112	826399	-32.4112	826.399				0				0
				-0.0323252	829696	-32.3252	829.696				0				0
				-0.0322929	830909	-32.2929	830.909				0				0
				-0.0322445	832727	-32.2445	832.727				0				0
				-0.0321719	835390	-32.1719	835.39				0				0
				-0.032063	839326	-32.063	839.326				0				0
				-0.0318997	845192	-31.8997	845.192				0				0
				-0.0316547	853851	-31.6547	853.851				0				0
				-0.0312871	866741	-31.2871	866.741				0				0
				-0.0307358	885889	-30.7358	885.889				0				0
				-0.0299089	913390	-29.9089	913.39				0				0
				-0.0298314	915935	-29.8314	915.935				0				0
				-0.0297151	919749	-29.7151	919.749				0				0
				-0.0295407	925416	-29.5407	925.416				0				0
				-0.0294753	927514	-29.4753	927.514				0				0
				-0.0293772	930653	-29.3772	930.653				0				0
				-0.02923	935309	-29.23	935.309				0				0
				-0.0291748	937053	-29.1748	937.053				0				0
				-0.029092	939720	-29.092	939.72				0				0
				-0.029061	940723	-29.061	940.723				0				0
				-0.0290144	942225	-29.0144	942.225				0				0
				-0.0289445	944474	-28.9445	944.474				0				0
				-0.0288398	947849	-28.8398	947.849				0				0
				-0.0288005	949117	-28.8005	949.117				0				0
				-0.0287415	951019	-28.7415	951.019				0				0
				-0.0286531	953872	-28.6531	953.872				0				0
				-0.0285205	958147	-28.5205	958.147				0				0
				-0.0283216	964554	-28.3216	964.554				0				0
				-0.028247	966955	-28.247	966.955				0				0
				-0.0281351	970554	-28.1351	970.554				0				0
				-0.0279673	975946	-27.9673	975.946				0				0
				-0.0277156	984083	-27.7156	984.083				0				0
				-0.0273379	996327	-27.3379	996.327				0				0
				-0.0267715	1014710	-26.7715	1014.71				0				0
				-0.0259219	1042170	-25.9219	1042.17				0				0
				-0.0256032	1051980	-25.6032	1051.98				0				0
				-0.0251253	1066510	-25.1253	1066.51				0				0
				-0.0249461	1071910	-24.9461	1071.91				0				0
				-0.0248789	1073930	-24.8789	1073.93				0				0
				-0.0247781	1076940	-24.7781	1076.94				0				0
				-0.0246269	1081440	-24.6269	1081.44				0				0
				-0.0245702	1083120	-24.5702	1083.12				0				0
				-0.0244851	1085670	-24.4851	1085.67				0				0
				-0.0243575	1089520	-24.3575	1089.52				0				0
				-0.0241661	1095300	-24.1661	1095.3				0				0
				-0.0240944	1097420	-24.0944	1097.42				0				0
				-0.0239867	1100440	-23.9867	1100.44				0				0
				-0.0238252	1104810	-23.8252	1104.81				0				0
				-0.023583	1111330	-23.583	1111.33				0				0
				-0.0232197	1121080	-23.2197	1121.08				0				0
				-0.0226747	1135620	-22.6747	1135.62				0				0
				-0.0218572	1157200	-21.8572	1157.2				0				0
				-0.0206309	1188140	-20.6309	1188.14				0				0
				-0.0201711	1199520	-20.1711	1199.52				0				0
				-0.0194813	1216480	-19.4813	1216.48				0				0
				-0.0184466	1240650	-18.4466	1240.65				0				0
				-0.0180587	1249930	-18.0587	1249.93				0				0
				-0.0174767	1263690	-17.4767	1263.69				0				0
				-0.0172584	1268840	-17.2584	1268.84				0				0
				-0.016931	1276550	-16.931	1276.55				0				0
				-0.0168083	1279440	-16.8083	1279.44				0				0
				-0.0166241	1283780	-16.6241	1283.78				0				0
				-0.0163479	1290290	-16.3479	1290.29				0				0
				-0.0159336	1299980	-15.9336	1299.98				0				0
				-0.0157782	1303430	-15.7782	1303.43				0				0
				-0.0155452	1308470	-15.5452	1308.47				0				0
				-0.0151956	1315640	-15.1956	1315.64				0				0
				-0.0146712	1324660	-14.6712	1324.66				0				0
				-0.0144745	1327840	-14.4745	1327.84				0				0
				-0.0141796	1332600	-14.1796	1332.6				0				0
				-0.0137371	1339680	-13.7371	1339.68				0				0
				-0.0135712	1342330	-13.5712	1342.33				0				0
				-0.0133223	1346290	-13.3223	1346.29				0				0
				-0.013229	1347690	-13.229	1347.69				0				0
				-0.013089	1349720	-13.089	1349.72				0				0
				-0.012879	1352710	-12.879	1352.71				0				0
				-0.012564	1357090	-12.564	1357.09				0				0
				-0.0124459	1358690	-12.4459	1358.69				0				0
				-0.0122687	1361090	-12.2687	1361.09				0				0
				-0.012003	1364670	-12.003	1364.67				0				0
				-0.0116043	1370040	-11.6043	1370.04				0				0
				-0.0114548	1372020	-11.4548	1372.02				0				0
				-0.0112306	1374890	-11.2306	1374.89				0				0
				-0.0108942	1379130	-10.8942	1379.13				0				0
				-0.0107681	1380690	-10.7681	1380.69				0				0
				-0.0105789	1383020	-10.5789	1383.02				0				0
				-0.0102951	1386480	-10.2951	1386.48				0				0
				-0.00986936	1391660	-9.86936	1391.66				0				0
				-0.00970972	1393580	-9.70972	1393.58				0				0
				-0.00947026	1396340	-9.47026	1396.34				0				0
				-0.00911107	1400040	-9.11107	1400.04				0				0
				-0.00897637	1401320	-8.97637	1401.32				0				0
				-0.00877432	1403080	-8.77432	1403.08				0				0
				-0.00847125	1405280	-8.47125	1405.28				0				0
				-0.0083576	1406090	-8.3576	1406.09				0				0
				-0.00818713	1407290	-8.18713	1407.29				0				0
				-0.00793141	1409100	-7.93141	1409.1				0				0
				-0.00754784	1411790	-7.54784	1411.79				0				0
				-0.00697248	1415760	-6.97248	1415.76				0				0
				-0.00675672	1417100	-6.75672	1417.1				0				0
				-0.00667581	1417600	-6.67581	1417.6				0				0
				-0.00655445	1418340	-6.55445	1418.34				0				0
				-0.0063724	1419430	-6.3724	1419.43				0				0
				-0.00609933	1421040	-6.09933	1421.04				0				0
				-0.00599693	1421650	-5.99693	1421.65				0				0
				-0.00584333	1422560	-5.84333	1422.56				0				0
				-0.00561293	1423900	-5.61293	1423.9				0				0
				-0.00552653	1424390	-5.52653	1424.39				0				0
				-0.00539693	1425130	-5.39693	1425.13				0				0
				-0.00520252	1426210	-5.20252	1426.21				0				0
				-0.00512962	1426610	-5.12962	1426.61				0				0
				-0.00502027	1427210	-5.02027	1427.21				0				0
				-0.00485624	1428110	-4.85624	1428.11				0				0
				-0.0046102	1429440	-4.6102	1429.44				0				0
				-0.00451794	1429930	-4.51794	1429.93				0				0
				-0.00437954	1430670	-4.37954	1430.67				0				0
				-0.00417194	1431680	-4.17194	1431.68				0				0
				-0.00409409	1432060	-4.09409	1432.06				0				0
				-0.00397732	1432620	-3.97732	1432.62				0				0
				-0.00380216	1433460	-3.80216	1433.46				0				0
				-0.00353942	1434680	-3.53942	1434.68				0				0
				-0.0034409	1435130	-3.4409	1435.13				0				0
				-0.0032931	1435800	-3.2931	1435.8				0				0
				-0.00307142	1436770	-3.07142	1436.77				0				0
				-0.00273889	1438180	-2.73889	1438.18				0				0
				-0.00261419	1438700	-2.61419	1438.7				0				0
				-0.00242714	1439480	-2.42714	1439.48				0				0
				-0.00214657	1440630	-2.14657	1440.63				0				0
				-0.00204136	1441060	-2.04136	1441.06				0				0
[truncated: 6,421 more rows]

## Sheet: Figure3
number	Δ
0	0
1	2.28
2	-2.28
3	2.28
4	-2.28
5	2.28
6	-2.28
7	4.55
8	-4.55
9	4.55
10	-4.55
11	4.55
12	-4.55
13	6.83
14	-6.83
15	6.83
16	-6.83
17	6.83
18	-6.83
19	9.1
20	-9.1
21	9.1
22	-9.1
23	9.1
24	-9.1
25	11.38
26	-11.38
27	11.38
28	-11.38
29	11.38
30	-11.38
31	13.65
32	-13.65
33	13.65
34	-13.65
35	13.65
36	-13.65
37	18.2
38	-18.2
39	18.2
40	-18.2
41	18.2
42	-18.2
43	27.3
44	-27.3
45	27.3
46	-27.3
47	27.3
48	-27.3
49	45.5
50	-45.5
51	45.5
52	-45.5
53	45.5
54	-45.5
55	63.7
56	-63.7
57	63.7
58	-63.7
59	63.7
60	-63.7
61	72.8
62	-72.8
63	72.8
64	-72.8
65	72.8
66	-72.8
67	81.9
68	-81.9
69	81.9
70	-81.9
71	81.9
72	-81.9

## Sheet: Figure 17
con					profiled steel					tube
		Δ	p				Δ	p				Δ	p
0	0	0	0		0	0	0	0		0	0	0	0
-1.07726e-09	0.000154139	-1.07726e-06	1.54139e-07		-1.07726e-09	-0.00032822	-1.07726e-06	-3.2822e-07		-1.07726e-09	0.000171103	-1.07726e-06	1.71103e-07
-2.17025e-09	-9.12054e-05	-2.17025e-06	-9.12054e-08		-2.17025e-09	0.000246912	-2.17025e-06	2.46912e-07		-2.17025e-09	-0.000156328	-2.17025e-06	-1.56328e-07
-4.80427e-09	-4.8168e-06	-4.80427e-06	-4.8168e-09		-4.80427e-09	3.09944e-06	-4.80427e-06	3.09944e-09		-4.80427e-09	1.49012e-06	-4.80427e-06	1.49012e-09
-7.91347e-09	-3.77931e-06	-7.91347e-06	-3.77931e-09		-7.91347e-09	3.78489e-06	-7.91347e-06	3.78489e-09		-7.91347e-09	8.9407e-08	-7.91347e-06	8.9407e-11
-1.25594e-08	-1.49012e-08	-1.25594e-05	-1.49012e-11		-1.25594e-08	-1.19209e-07	-1.25594e-05	-1.19209e-10		-1.25594e-08	0	-1.25594e-05	0
-1.95275e-08	-7.45058e-09	-1.95275e-05	-7.45058e-12		-1.95275e-08	2.38419e-07	-1.95275e-05	2.38419e-10		-1.95275e-08	-5.96046e-07	-1.95275e-05	-5.96046e-10
-2.99795e-08	1.86265e-07	-2.99795e-05	1.86265e-10		-2.99795e-08	1.19209e-06	-2.99795e-05	1.19209e-09		-2.99795e-08	4.76837e-07	-2.99795e-05	4.76837e-10
-4.37435e-08	8.9407e-08	-4.37435e-05	8.9407e-11		-4.37435e-08	-4.76837e-07	-4.37435e-05	-4.76837e-10		-4.37435e-08	9.53674e-07	-4.37435e-05	9.53674e-10
-5.75075e-08	-2.08616e-07	-5.75075e-05	-2.08616e-10		-5.75075e-08	-4.76837e-07	-5.75075e-05	-4.76837e-10		-5.75075e-08	-9.53674e-07	-5.75075e-05	-9.53674e-10
-7.12717e-08	-2.98023e-08	-7.12717e-05	-2.98023e-11		-7.12717e-08	-9.53674e-07	-7.12717e-05	-9.53674e-10		-7.12717e-08	-3.09944e-06	-7.12717e-05	-3.09944e-09
-8.50359e-08	2.98023e-07	-8.50359e-05	2.98023e-10		-8.50359e-08	-1.90735e-06	-8.50359e-05	-1.90735e-09		-8.50359e-08	1.43051e-06	-8.50359e-05	1.43051e-09
-9.88001e-08	-3.27826e-07	-9.88001e-05	-3.27826e-10		-9.88001e-08	0	-9.88001e-05	0		-9.88001e-08	-4.76837e-07	-9.88001e-05	-4.76837e-10
-1.12564e-07	-4.17233e-07	-0.000112564	-4.17233e-10		-1.12564e-07	0	-0.000112564	0		-1.12564e-07	4.76837e-07	-0.000112564	4.76837e-10
-1.26329e-07	3.27826e-07	-0.000126329	3.27826e-10		-1.26329e-07	1.90735e-06	-0.000126329	1.90735e-09		-1.26329e-07	2.86102e-06	-0.000126329	2.86102e-09
-1.37641e-07	-4.17233e-07	-0.000137641	-4.17233e-10		-1.37641e-07	1.90735e-06	-0.000137641	1.90735e-09		-1.37641e-07	2.38419e-06	-0.000137641	2.38419e-09
-1.37641e-07	-4.17233e-07	-0.000137641	-4.17233e-10		-1.37641e-07	1.90735e-06	-0.000137641	1.90735e-09		-1.37641e-07	2.38419e-06	-0.000137641	2.38419e-09
2.275e-05	259.116	0.02275	0.259116		2.275e-05	1082.64	0.02275	1.08264		2.275e-05	3533.66	0.02275	3.53366
4.55e-05	521.766	0.0455	0.521766		4.55e-05	2166.04	0.0455	2.16604		4.55e-05	7037.39	0.0455	7.03739
7.9625e-05	916.328	0.079625	0.916328		7.9625e-05	3792.05	0.079625	3.79205		7.9625e-05	12292.4	0.079625	12.2924
0.000130813	1508.86	0.130813	1.50886		0.000130813	6232.93	0.130813	6.23293		0.000130813	20174.5	0.130813	20.1745
0.000207594	2398.53	0.207594	2.39853		0.000207594	9898.34	0.207594	9.89834		0.000207594	31997	0.207594	31.997
0.000322766	3734.94	0.322766	3.73494		0.000322766	15405.1	0.322766	15.4051		0.000322766	49729.7	0.322766	49.7297
0.000495523	5743.1	0.495523	5.7431		0.000495523	23683.4	0.495523	23.6834		0.000495523	76326.4	0.495523	76.3264
0.000723023	8393.54	0.723023	8.39354		0.000723023	34614.9	0.723023	34.6149		0.000723023	111347	0.723023	111.347
0.000950523	11056.2	0.950523	11.0562		0.000950523	45577.2	0.950523	45.5772		0.000950523	146357	0.950523	146.357
0.00117802	13731.1	1.17802	13.7311		0.00117802	56567.1	1.17802	56.5671		0.00117802	181357	1.17802	181.357
0.00140552	16415.8	1.40552	16.4158		0.00140552	67581.6	1.40552	67.5816		0.00140552	216348	1.40552	216.348
0.00163302	19108.7	1.63302	19.1087		0.00163302	78609.6	1.63302	78.6096		0.00163302	251329	1.63302	251.329
0.00186052	21808	1.86052	21.808		0.00186052	89630.4	1.86052	89.6304		0.00186052	286296	1.86052	286.296
0.00208802	24515.5	2.08802	24.5155		0.00208802	100664	2.08802	100.664		0.00208802	321255	2.08802	321.255
0.00219395	25779	2.19395	25.779		0.00219395	105808	2.19395	105.808		0.00219395	337530	2.19395	337.53
0.00173895	20357.5	1.73895	20.3575		0.00173895	83656.3	1.73895	83.6563		0.00173895	267589	1.73895	267.589
0.00128395	14970.2	1.28395	14.9702		0.00128395	61582.3	1.28395	61.5823		0.00128395	197620	1.28395	197.62
0.000828953	9621.49	0.828953	9.62149		0.000828953	39602.2	0.828953	39.6022		0.000828953	127619	0.828953	127.619
0.000373953	4318.76	0.373953	4.31876		0.000373953	17739.8	0.373953	17.7398		0.000373953	57580.1	0.373953	57.5801
-8.10469e-05	-778.824	-0.0810469	-0.778824		-8.10469e-05	-3042.9	-0.0810469	-3.0429		-8.10469e-05	-12189.3	-0.0810469	-12.1893
-0.000536047	-5195.67	-0.536047	-5.19567		-0.000536047	-20400.3	-0.536047	-20.4003		-0.000536047	-80669.3	-0.536047	-80.6693
-0.000991047	-9691.21	-0.991047	-9.69121		-0.000991047	-37999.7	-0.991047	-37.9997		-0.000991047	-149089	-0.991047	-149.089
-0.00144605	-14262.7	-1.44605	-14.2627		-0.00144605	-55806.8	-1.44605	-55.8068		-0.00144605	-217458	-1.44605	-217.458
-0.00190105	-18904.1	-1.90105	-18.9041		-0.00190105	-73798.3	-1.90105	-73.7983		-0.00190105	-285780	-1.90105	-285.78
-0.00219395	-21927.1	-2.19395	-21.9271		-0.00219395	-85468.9	-2.19395	-85.4689		-0.00219395	-329741	-2.19395	-329.741
-0.00173895	-17242.9	-1.73895	-17.2429		-0.00173895	-67369	-1.73895	-67.369		-0.00173895	-261445	-1.73895	-261.445
-0.00128395	-12626	-1.28395	-12.626		-0.00128395	-49440.7	-1.28395	-49.4407		-0.00128395	-193107	-1.28395	-193.107
-0.000828953	-8081.09	-0.828953	-8.08109		-0.000828953	-31703.4	-0.828953	-31.7034		-0.000828953	-124721	-0.828953	-124.721
-0.000373953	-3612.41	-0.373953	-3.61241		-0.000373953	-14184.5	-0.373953	-14.1845		-0.000373953	-56280.4	-0.373953	-56.2804
8.10469e-05	928.393	0.0810469	0.928393		8.10469e-05	3808.92	0.0810469	3.80892		8.10469e-05	12499.8	0.0810469	12.4998
0.000536047	6213.09	0.536047	6.21309		0.000536047	25533	0.536047	25.533		0.000536047	82526	0.536047	82.526
0.000991047	11541.3	0.991047	11.5413		0.000991047	47450.6	0.991047	47.4506		0.000991047	152542	0.991047	152.542
0.00144605	16910.3	1.44605	16.9103		0.00144605	69473.5	1.44605	69.4735		0.00144605	222524	1.44605	222.524
0.00190105	22314.8	1.90105	22.3148		0.00190105	91581.2	1.90105	91.5812		0.00190105	292478	1.90105	292.478
0.00219395	25810.9	2.19395	25.8109		0.00219395	105846	2.19395	105.846		0.00219395	337494	2.19395	337.494
0.00173895	20385	1.73895	20.385		0.00173895	83689.4	1.73895	83.6894		0.00173895	267558	1.73895	267.558
0.00128395	14992.9	1.28395	14.9929		0.00128395	61610.1	1.28395	61.6101		0.00128395	197595	1.28395	197.595
0.000828953	9637.5	0.828953	9.6375		0.000828953	39621	0.828953	39.621		0.000828953	127602	0.828953	127.602
0.000373953	4324.8	0.373953	4.3248		0.000373953	17746.4	0.373953	17.7464		0.000373953	57574.6	0.373953	57.5746
-8.10469e-05	-778.444	-0.0810469	-0.778444		-8.10469e-05	-3039.74	-0.0810469	-3.03974		-8.10469e-05	-12189.6	-0.0810469	-12.1896
-0.000536047	-5195.86	-0.536047	-5.19586		-0.000536047	-20396.9	-0.536047	-20.3969		-0.000536047	-80668.8	-0.536047	-80.6688
-0.000991047	-9691.64	-0.991047	-9.69164		-0.000991047	-37996.1	-0.991047	-37.9961		-0.000991047	-149089	-0.991047	-149.089
-0.00144605	-14263.3	-1.44605	-14.2633		-0.00144605	-55802.9	-1.44605	-55.8029		-0.00144605	-217457	-1.44605	-217.457
-0.00190105	-18904.8	-1.90105	-18.9048		-0.00190105	-73794.3	-1.90105	-73.7943		-0.00190105	-285779	-1.90105	-285.779
-0.00219395	-21927.8	-2.19395	-21.9278		-0.00219395	-85464.8	-2.19395	-85.4648		-0.00219395	-329740	-2.19395	-329.74
-0.00173895	-17243.6	-1.73895	-17.2436		-0.00173895	-67365	-1.73895	-67.365		-0.00173895	-261444	-1.73895	-261.444
-0.00128395	-12626.5	-1.28395	-12.6265		-0.00128395	-49436.9	-1.28395	-49.4369		-0.00128395	-193106	-1.28395	-193.106
-0.000828953	-8081.44	-0.828953	-8.08144		-0.000828953	-31699.9	-0.828953	-31.6999		-0.000828953	-124720	-0.828953	-124.72
-0.000373953	-3612.38	-0.373953	-3.61238		-0.000373953	-14180.8	-0.373953	-14.1808		-0.000373953	-56280.1	-0.373953	-56.2801
8.10469e-05	928.283	0.0810469	0.928283		8.10469e-05	3805.84	0.0810469	3.80584		8.10469e-05	12505	0.0810469	12.505
0.000536047	6212.31	0.536047	6.21231		0.000536047	25523.8	0.536047	25.5238		0.000536047	82529	0.536047	82.529
0.000991047	11540.2	0.991047	11.5402		0.000991047	47441.4	0.991047	47.4414		0.000991047	152545	0.991047	152.545
0.00144605	16909.1	1.44605	16.9091		0.00144605	69464.2	1.44605	69.4642		0.00144605	222527	1.44605	222.527
0.00190105	22313.5	1.90105	22.3135		0.00190105	91571.8	1.90105	91.5718		0.00190105	292482	1.90105	292.482
0.00219395	25810.1	2.19395	25.8101		0.00219395	105843	2.19395	105.843		0.00219395	337500	2.19395	337.5
0.00173895	20384.3	1.73895	20.3843		0.00173895	83686.4	1.73895	83.6864		0.00173895	267564	1.73895	267.564
0.00128395	14992.3	1.28395	14.9923		0.00128395	61607.3	1.28395	61.6073		0.00128395	197600	1.28395	197.6
0.000828953	9637.01	0.828953	9.63701		0.000828953	39618.3	0.828953	39.6183		0.000828953	127608	0.828953	127.608
0.000373953	4324.67	0.373953	4.32467		0.000373953	17743.8	0.373953	17.7438		0.000373953	57579.4	0.373953	57.5794
-8.10469e-05	-776.687	-0.0810469	-0.776687		-8.10469e-05	-3037.07	-0.0810469	-3.03707		-8.10469e-05	-12191.1	-0.0810469	-12.1911
-0.000536047	-5195.44	-0.536047	-5.19544		-0.000536047	-20394	-0.536047	-20.394		-0.000536047	-80669.2	-0.536047	-80.6692
-0.000991047	-9691.25	-0.991047	-9.69125		-0.000991047	-37993.1	-0.991047	-37.9931		-0.000991047	-149089	-0.991047	-149.089
-0.00144605	-14262.9	-1.44605	-14.2629		-0.00144605	-55800	-1.44605	-55.8		-0.00144605	-217457	-1.44605	-217.457
-0.00190105	-18904.4	-1.90105	-18.9044		-0.00190105	-73791.4	-1.90105	-73.7914		-0.00190105	-285780	-1.90105	-285.78
-0.00215343	-21507.6	-2.15343	-21.5076		-0.00215343	-83843.3	-2.15343	-83.8433		-0.00215343	-323659	-2.15343	-323.659
-0.00147093	-14515	-1.47093	-14.515		-0.00147093	-56779.3	-1.47093	-56.7793		-0.00147093	-221195	-1.47093	-221.195
-0.00078843	-7679.99	-0.78843	-7.67999		-0.00078843	-30127.2	-0.78843	-30.1272		-0.00078843	-118628	-0.78843	-118.628
-0.00010593	-1013.66	-0.10593	-1.01366		-0.00010593	-3964.16	-0.10593	-3.96416		-0.00010593	-15934.1	-0.10593	-15.9341
0.00057657	6677.42	0.57657	6.67742		0.00057657	27455.5	0.57657	27.4555		0.00057657	88780.9	0.57657	88.7809
0.00125907	14682.5	1.25907	14.6825		0.00125907	60378.9	1.25907	60.3789		0.00125907	193797	1.25907	193.797
0.00194157	22775.6	1.94157	22.7756		0.00194157	93515.4	1.94157	93.5154		0.00194157	298741	1.94157	298.741
0.00262407	30936.9	2.62407	30.9369		0.00262407	126735	2.62407	126.735		0.00262407	403600	2.62407	403.6
0.00330657	39159.7	3.30657	39.1597		0.00330657	160042	3.30657	160.042		0.00330657	508387	3.30657	508.387
0.00398907	47431.1	3.98907	47.4311		0.00398907	193422	3.98907	193.422		0.00398907	612848	3.98907	612.848
0.00438791	52288.4	4.38791	52.2884		0.00438791	212935	4.38791	212.935		0.00438791	673399	4.38791	673.399
0.00347791	41192.5	3.47791	41.1925		0.00347791	168124	3.47791	168.124		0.00347791	533733	3.47791	533.733
0.00256791	30204.4	2.56791	30.2044		0.00256791	123511	2.56791	123.511		0.00256791	393970	2.56791	393.97
0.00165791	19335.7	1.65791	19.3357		0.00165791	79146.8	1.65791	79.1468		0.00165791	254104	1.65791	254.104
0.000747906	8621.5	0.747906	8.6215		0.000747906	35209	0.747906	35.209		0.000747906	114148	0.747906	114.148
-0.000162094	-1604.15	-0.162094	-1.60415		-0.000162094	-6231.47	-0.162094	-6.23147		-0.000162094	-25297.6	-0.162094	-25.2976
-0.00107209	-10582.8	-1.07209	-10.5828		-0.00107209	-41286.7	-1.07209	-41.2867		-0.00107209	-162153	-1.07209	-162.153
-0.00198209	-19845	-1.98209	-19.845		-0.00198209	-77141.4	-1.98209	-77.1414		-0.00198209	-298787	-1.98209	-298.787
-0.00289209	-29362.7	-2.89209	-29.3627		-0.00289209	-113652	-2.89209	-113.652		-0.00289209	-435269	-2.89209	-435.269
-0.00380209	-39033	-3.80209	-39.033		-0.00380209	-150465	-3.80209	-150.465		-0.00380209	-570341	-3.80209	-570.341
-0.00438791	-45356.5	-4.38791	-45.3565		-0.00438791	-174330	-4.38791	-174.33		-0.00438791	-656952	-4.38791	-656.952
-0.00347791	-35473.4	-3.47791	-35.4734		-0.00347791	-136984	-3.47791	-136.984		-0.00347791	-520643	-3.47791	-520.643
-0.00256791	-25802.5	-2.56791	-25.8025		-0.00256791	-100091	-2.56791	-100.091		-0.00256791	-384217	-2.56791	-384.217
-0.00165791	-16352.8	-1.65791	-16.3528		-0.00165791	-63723.1	-1.65791	-63.7231		-0.00165791	-247646	-1.65791	-247.646
-0.000747906	-7168.75	-0.747906	-7.16875		-0.000747906	-28004.8	-0.747906	-28.0048		-0.000747906	-110901	-0.747906	-110.901
0.000162094	1925.36	0.162094	1.92536		0.000162094	7745.68	0.162094	7.74568		0.000162094	26514.3	0.162094	26.5143
0.00107209	12542.2	1.07209	12.5422		0.00107209	51056	1.07209	51.056		0.00107209	166411	1.07209	166.411
0.00198209	23330.8	1.98209	23.3308		0.00198209	95218.8	1.98209	95.2188		0.00198209	306329	1.98209	306.329
0.00289209	34247.8	2.89209	34.2478		0.00289209	139668	2.89209	139.668		0.00289209	446072	2.89209	446.072
0.00380209	45223.7	3.80209	45.2237		0.00380209	184213	3.80209	184.213		0.00380209	584666	3.80209	584.666
0.00438791	52347.1	4.38791	52.3471		0.00438791	212922	4.38791	212.922		0.00438791	673623	4.38791	673.623
0.00347791	41245.4	3.47791	41.2454		0.00347791	168119	3.47791	168.119		0.00347791	533968	3.47791	533.968
0.00256791	30251.9	2.56791	30.2519		0.00256791	123510	2.56791	123.51		0.00256791	394218	2.56791	394.218
0.00165791	19376.9	1.65791	19.3769		0.00165791	79147.3	1.65791	79.1473		0.00165791	254367	1.65791	254.367
0.000747906	8651.96	0.747906	8.65196		0.000747906	35253.3	0.747906	35.2533		0.000747906	114450	0.747906	114.45
-0.000162094	-1584.35	-0.162094	-1.58435		-0.000162094	-6131.76	-0.162094	-6.13176		-0.000162094	-24982.8	-0.162094	-24.9828
-0.00107209	-10569.6	-1.07209	-10.5696		-0.00107209	-41203	-1.07209	-41.203		-0.00107209	-161832	-1.07209	-161.832
-0.00198209	-19833.6	-1.98209	-19.8336		-0.00198209	-77064.6	-1.98209	-77.0646		-0.00198209	-298462	-1.98209	-298.462
-0.00289209	-29352.4	-2.89209	-29.3524		-0.00289209	-113576	-2.89209	-113.576		-0.00289209	-434937	-2.89209	-434.937
-0.00380209	-39043.3	-3.80209	-39.0433		-0.00380209	-150455	-3.80209	-150.455		-0.00380209	-570337	-3.80209	-570.337
-0.00438791	-45375.4	-4.38791	-45.3754		-0.00438791	-174378	-4.38791	-174.378		-0.00438791	-657033	-4.38791	-657.033
-0.00347791	-35491.7	-3.47791	-35.4917		-0.00347791	-137029	-3.47791	-137.029		-0.00347791	-520727	-3.47791	-520.727
-0.00256791	-25818.5	-2.56791	-25.8185		-0.00256791	-100129	-2.56791	-100.129		-0.00256791	-384305	-2.56791	-384.305
-0.00165791	-16366	-1.65791	-16.366		-0.00165791	-63751.2	-1.65791	-63.7512		-0.00165791	-247736	-1.65791	-247.736
-0.000747906	-7173.28	-0.747906	-7.17328		-0.000747906	-27993.1	-0.747906	-27.9931		-0.000747906	-110986	-0.747906	-110.986
0.000162094	1920.35	0.162094	1.92035		0.000162094	7719.26	0.162094	7.71926		0.000162094	26425.5	0.162094	26.4255
0.00107209	12531	1.07209	12.531		0.00107209	50988.8	1.07209	50.9888		0.00107209	166316	1.07209	166.316
0.00198209	23317.7	1.98209	23.3177		0.00198209	95141.5	1.98209	95.1415		0.00198209	306232	1.98209	306.232
0.00289209	34236.9	2.89209	34.2369		0.00289209	139597	2.89209	139.597		0.00289209	446045	2.89209	446.045
0.00380209	45222.7	3.80209	45.2227		0.00380209	184165	3.80209	184.165		0.00380209	584844	3.80209	584.844
0.00438791	52349.1	4.38791	52.3491		0.00438791	212921	4.38791	212.921		0.00438791	673825	4.38791	673.825
0.00347791	41248.8	3.47791	41.2488		0.00347791	168120	3.47791	168.12		0.00347791	534168	3.47791	534.168
0.00256791	30256.7	2.56791	30.2567		0.00256791	123514	2.56791	123.514		0.00256791	394417	2.56791	394.417
0.00165791	19382.8	1.65791	19.3828		0.00165791	79152.7	1.65791	79.1527		0.00165791	254565	1.65791	254.565
0.000747906	8659.09	0.747906	8.65909		0.000747906	35266	0.747906	35.266		0.000747906	114649	0.747906	114.649
-0.000162094	-1572.68	-0.162094	-1.57268		-0.000162094	-6089.53	-0.162094	-6.08953		-0.000162094	-24802.7	-0.162094	-24.8027
-0.00107209	-10558.8	-1.07209	-10.5588		-0.00107209	-41162	-1.07209	-41.162		-0.00107209	-161655	-1.07209	-161.655
-0.00198209	-19822.6	-1.98209	-19.8226		-0.00198209	-77023.2	-1.98209	-77.0232		-0.00198209	-298286	-1.98209	-298.286
-0.00289209	-29341.4	-2.89209	-29.3414		-0.00289209	-113534	-2.89209	-113.534		-0.00289209	-434761	-2.89209	-434.761
-0.00380209	-39046.9	-3.80209	-39.0469		-0.00380209	-150456	-3.80209	-150.456		-0.00380209	-570414	-3.80209	-570.414
-0.00434738	-44937.2	-4.34738	-44.9372		-0.00434738	-172722	-4.34738	-172.722		-0.00434738	-651187	-4.34738	-651.187
-0.00320988	-32626.5	-3.20988	-32.6265		-0.00320988	-126128	-3.20988	-126.128		-0.00320988	-480783	-3.20988	-480.783
-0.00207238	-20649.2	-2.07238	-20.6492		-0.00207238	-80268.3	-2.07238	-80.2683		-0.00207238	-310184	-2.07238	-310.184
-0.000934883	-9048.56	-0.934883	-9.04856		-0.000934883	-35309.5	-0.934883	-35.3095		-0.000934883	-139332	-0.934883	-139.332
0.000202617	2394.28	0.202617	2.39428		0.000202617	9616.16	0.202617	9.61616		0.000202617	32444.5	0.202617	32.4445
0.00134012	15703.6	1.34012	15.7036		0.00134012	63935.3	1.34012	63.9353		0.00134012	207313	1.34012	207.313
0.00247762	29265.1	2.47762	29.2651		0.00247762	119310	2.47762	119.31		0.00247762	382147	2.47762	382.147
0.00361512	42995	3.61512	42.995		0.00361512	175026	3.61512	175.026		0.00361512	556442	3.61512	556.442
0.00475262	56912.8	4.75262	56.9128		0.00475262	230810	4.75262	230.81		0.00475262	728905	4.75262	728.905
0.00589012	72142	5.89012	72.142		0.00589012	286269	5.89012	286.269		0.00589012	891739	5.89012	891.739
0.00658186	84765.8	6.58186	84.7658		0.00658186	322132	6.58186	322.132		0.00658186	966261	6.58186	966.261
0.00521686	67712.2	5.21686	67.7122		0.00521686	254479	5.21686	254.479		0.00521686	757101	5.21686	757.101
0.00385186	50813.2	3.85186	50.8132		0.00385186	187203	3.85186	187.203		0.00385186	547813	3.85186	547.813
0.00248686	34001.5	2.48686	34.0015		0.00248686	120439	2.48686	120.439		0.00248686	338379	2.48686	338.379
0.00112186	18020.8	1.12186	18.0208		0.00112186	54809.9	1.12186	54.8099		0.00112186	128002	1.12186	128.002
-0.000243141	2066.73	-0.243141	2.06673		-0.000243141	-7117.7	-0.243141	-7.1177		-0.000243141	-80372.6	-0.243141	-80.3726
-0.00160814	-10252.7	-1.60814	-10.2527		-0.00160814	-60674.7	-1.60814	-60.6747		-0.00160814	-286181	-1.60814	-286.181
-0.00297314	-24032.5	-2.97314	-24.0325		-0.00297314	-115245	-2.97314	-115.245		-0.00297314	-488743	-2.97314	-488.743
-0.00433814	-40298.1	-4.33814	-40.2981		-0.00433814	-169900	-4.33814	-169.9		-0.00433814	-683427	-4.33814	-683.427
-0.00570314	-58465.7	-5.70314	-58.4657		-0.00570314	-225726	-5.70314	-225.726		-0.00570314	-855210	-5.70314	-855.21
-0.00658186	-71669.9	-6.58186	-71.6699		-0.00658186	-263288	-6.58186	-263.288		-0.00658186	-947810	-6.58186	-947.81
-0.00521686	-56424.7	-5.21686	-56.4247		-0.00521686	-206146	-5.21686	-206.146		-0.00521686	-743243	-5.21686	-743.243
-0.00385186	-41876	-3.85186	-41.876		-0.00385186	-149750	-3.85186	-149.75		-0.00385186	-538186	-3.85186	-538.186
-0.00248686	-28123.9	-2.48686	-28.1239		-0.00248686	-94282.5	-2.48686	-94.2825		-0.00248686	-332514	-2.48686	-332.514
-0.00112186	-15145.2	-1.12186	-15.1452		-0.00112186	-40603.2	-1.12186	-40.6032		-0.00112186	-126108	-1.12186	-126.108
0.000243141	-304.404	0.243141	-0.304404		0.000243141	11348.2	0.243141	11.3482		0.000243141	79016	0.243141	79.016
0.00160814	13502.1	1.60814	13.5021		0.00160814	76169.4	1.60814	76.1694		0.00160814	289389	1.60814	289.389
0.00297314	29105.8	2.97314	29.1058		0.00297314	142799	2.97314	142.799		0.00297314	497165	2.97314	497.165
0.00433814	46281.5	4.33814	46.2815		0.00433814	209217	4.33814	209.217		0.00433814	698076	4.33814	698.076
0.00570314	67935.1	5.70314	67.9351		0.00570314	276796	5.70314	276.796		0.00570314	876036	5.70314	876.036
0.00658186	84108.6	6.58186	84.1086		0.00658186	321933	6.58186	321.933		0.00658186	970967	6.58186	970.967
0.00521686	67093.6	5.21686	67.0936		0.00521686	254328	5.21686	254.328		0.00521686	761779	5.21686	761.779
0.00385186	50219.7	3.85186	50.2197		0.00385186	187102	3.85186	187.102		0.00385186	552471	3.85186	552.471
0.00248686	33430.7	2.48686	33.4307		0.00248686	120375	2.48686	120.375		0.00248686	343036	2.48686	343.036
0.00112186	17336.3	1.12186	17.3363		0.00112186	54749.5	1.12186	54.7495		0.00112186	132950	1.12186	132.95
-0.000243141	1569.72	-0.243141	1.56972		-0.000243141	-6615.16	-0.243141	-6.61516		-0.000243141	-75399.3	-0.243141	-75.3993
-0.00160814	-10388.7	-1.60814	-10.3887		-0.00160814	-59982.7	-1.60814	-59.9827		-0.00160814	-281988	-1.60814	-281.988
-0.00297314	-24920.4	-2.97314	-24.9204		-0.00297314	-114787	-2.97314	-114.787		-0.00297314	-484389	-2.97314	-484.389
-0.00433814	-40931.4	-4.33814	-40.9314		-0.00433814	-169877	-4.33814	-169.877		-0.00433814	-681637	-4.33814	-681.637
-0.00570314	-58309.7	-5.70314	-58.3097		-0.00570314	-225845	-5.70314	-225.845		-0.00570314	-858220	-5.70314	-858.22
-0.00658186	-71186.8	-6.58186	-71.1868		-0.00658186	-263496	-6.58186	-263.496		-0.00658186	-951823	-6.58186	-951.823
-0.00521686	-55925.3	-5.21686	-55.9253		-0.00521686	-206323	-5.21686	-206.323		-0.00521686	-747258	-5.21686	-747.258
-0.00385186	-41365.5	-3.85186	-41.3655		-0.00385186	-149882	-3.85186	-149.882		-0.00385186	-542199	-3.85186	-542.199
-0.00248686	-27580.1	-2.48686	-27.5801		-0.00248686	-94319	-2.48686	-94.319		-0.00248686	-336537	-2.48686	-336.537
-0.00112186	-14619.7	-1.12186	-14.6197		-0.00112186	-40511.3	-1.12186	-40.5113		-0.00112186	-130191	-1.12186	-130.191
0.000243141	77.8591	0.243141	0.0778591		0.000243141	11365.8	0.243141	11.3658		0.000243141	74975.5	0.243141	74.9755
0.00160814	13890.6	1.60814	13.8906		0.00160814	76054.4	1.60814	76.0544		0.00160814	285788	1.60814	285.788
0.00297314	29645.9	2.97314	29.6459		0.00297314	142631	2.97314	142.631		0.00297314	493859	2.97314	493.859
0.00433814	47194.5	4.33814	47.1945		0.00433814	209319	4.33814	209.319		0.00433814	696529	4.33814	696.529
0.00570314	67642.7	5.70314	67.6427		0.00570314	276636	5.70314	276.636		0.00570314	879133	5.70314	879.133
0.00658186	83773.1	6.58186	83.7731		0.00658186	321888	6.58186	321.888		0.00658186	974794	6.58186	974.794
0.00521686	66769.5	5.21686	66.7695		0.00521686	254285	5.21686	254.285		0.00521686	765600	5.21686	765.6
0.00385186	49904.2	3.85186	49.9042		0.00385186	187068	3.85186	187.068		0.00385186	556287	3.85186	556.287
0.00248686	33110.2	2.48686	33.1102		0.00248686	120369	2.48686	120.369		0.00248686	346842	2.48686	346.842
0.00112186	16864	1.12186	16.864		0.00112186	54689.1	1.12186	54.6891		0.00112186	137012	1.12186	137.012
-0.000243141	1197.37	-0.243141	1.19737		-0.000243141	-6559.9	-0.243141	-6.5599		-0.000243141	-71365.7	-0.243141	-71.3657
-0.00160814	-10882.8	-1.60814	-10.8828		-0.00160814	-59864.6	-1.60814	-59.8646		-0.00160814	-277925	-1.60814	-277.925
-0.00297314	-25721	-2.97314	-25.721		-0.00297314	-114638	-2.97314	-114.638		-0.00297314	-480961	-2.97314	-480.961
-0.00433814	-41407	-4.33814	-41.407		-0.00433814	-170106	-4.33814	-170.106		-0.00433814	-680420	-4.33814	-680.42
-0.00570314	-58146.8	-5.70314	-58.1468		-0.00570314	-225895	-5.70314	-225.895		-0.00570314	-861236	-5.70314	-861.236
-0.00654134	-70055	-6.54134	-70.055		-0.00654134	-261668	-6.54134	-261.668		-0.00654134	-952077	-6.54134	-952.077
-0.00494884	-52106.2	-4.94884	-52.1062		-0.00494884	-195041	-4.94884	-195.041		-0.00494884	-713585	-4.94884	-713.585
-0.00335634	-35323.7	-3.35634	-35.3237		-0.00335634	-129438	-3.35634	-129.438		-0.00335634	-474186	-3.35634	-474.186
-0.00176384	-19721.7	-1.76384	-19.7217		-0.00176384	-65277.6	-1.76384	-65.2776		-0.00176384	-233874	-1.76384	-233.874
-0.000171336	-4274.4	-0.171336	-4.2744		-0.000171336	-4640.03	-0.171336	-4.64003		-0.000171336	6628.9	-0.171336	6.6289
0.00142116	12380.8	1.42116	12.3808		0.00142116	67171.1	1.42116	67.1711		0.00142116	250786	1.42116	250.786
0.00301366	31102.7	3.01366	31.1027		0.00301366	144782	3.01366	144.782		0.00301366	494288	3.01366	494.288
0.00460616	51974.1	4.60616	51.9741		0.00460616	222667	4.60616	222.667		0.00460616	731495	4.60616	731.495
0.00619866	76298.7	6.19866	76.2987		0.00619866	301822	6.19866	301.822		0.00619866	937615	6.19866	937.615
0.00779116	105407	7.79116	105.407		0.00779116	388536	7.79116	388.536		0.00779116	1048800	7.79116	1048.8
0.00877581	125675	8.77581	125.675		0.00877581	443996	8.77581	443.996		0.00877581	1062680	8.77581	1062.68
0.00695581	101923	6.95581	101.923		0.00695581	354177	6.95581	354.177		0.00695581	783983	6.95581	783.983
0.00513581	78205.4	5.13581	78.2054		0.00513581	265339	5.13581	265.339		0.00513581	504878	5.13581	504.878
0.00331581	55444.7	3.31581	55.4447		0.00331581	177183	3.31581	177.183		0.00331581	224816	3.31581	224.816
0.00149581	34068.7	1.49581	34.0687		0.00149581	89400.4	1.49581	89.4004		0.00149581	-55418.7	1.49581	-55.4187
-0.000324188	12797.8	-0.324188	12.7978		-0.000324188	7192.25	-0.324188	7.19225		-0.000324188	-331794	-0.324188	-331.794
-0.00214419	-7372.17	-2.14419	-7.37217		-0.00214419	-66104	-2.14419	-66.104		-0.00214419	-598657	-2.14419	-598.657
-0.00396419	-30333.5	-3.96419	-30.3335		-0.00396419	-140829	-3.96419	-140.829		-0.00396419	-836894	-3.96419	-836.894
-0.00578419	-59410.3	-5.78419	-59.4103		-0.00578419	-226239	-5.78419	-226.239		-0.00578419	-985333	-5.78419	-985.333
-0.00760419	-93192.8	-7.60419	-93.1928		-0.00760419	-306346	-7.60419	-306.346		-0.00760419	-1040660	-7.60419	-1040.66
-0.00877581	-113504	-8.77581	-113.504		-0.00877581	-360644	-8.77581	-360.644		-0.00877581	-1049830	-8.77581	-1049.83
-0.00695581	-91803.8	-6.95581	-91.8038		-0.00695581	-283471	-6.95581	-283.471		-0.00695581	-777317	-6.95581	-777.317
-0.00513581	-69973.1	-5.13581	-69.9731		-0.00513581	-207752	-5.13581	-207.752		-0.00513581	-504883	-5.13581	-504.883
-0.00331581	-49192	-3.31581	-49.192		-0.00331581	-133641	-3.31581	-133.641		-0.00331581	-231479	-3.31581	-231.479
-0.00149581	-30643.4	-1.49581	-30.6434		-0.00149581	-62849.2	-1.49581	-62.8492		-0.00149581	43395.7	-1.49581	43.3957
0.000324188	-13599.8	0.324188	-13.5998		0.000324188	5501.66	0.324188	5.50166		0.000324188	319419	0.324188	319.419
0.00214419	7011.52	2.14419	7.01152		0.00214419	87117.7	2.14419	87.1177		0.00214419	592903	2.14419	592.903
0.00396419	29920.5	3.96419	29.9205		0.00396419	175400	3.96419	175.4		0.00396419	847520	3.96419	847.52
0.00578419	62542.7	5.78419	62.5427		0.00578419	277199	5.78419	277.199		0.00578419	1015820	5.78419	1015.82
0.00760419	98314	7.60419	98.314		0.00760419	377082	7.60419	377.082		0.00760419	1082150	7.60419	1082.15
0.00877581	123989	8.77581	123.989		0.00877581	441580	8.77581	441.58		0.00877581	1093240	8.77581	1093.24
0.00695581	100451	6.95581	100.451		0.00695581	351833	6.95581	351.833		0.00695581	814445	6.95581	814.445
0.00513581	77100.7	5.13581	77.1007		0.00513581	262736	5.13581	262.736		0.00513581	535458	5.13581	535.458
0.00331581	53890.9	3.31581	53.8909		0.00331581	174651	3.31581	174.651		0.00331581	256066	3.31581	256.066
0.00149581	32279.7	1.49581	32.2797		0.00149581	87387.2	1.49581	87.3872		0.00149581	-23870	1.49581	-23.87
-0.000324188	12012.1	-0.324188	12.0121		-0.000324188	6089.37	-0.324188	6.08937		-0.000324188	-300195	-0.324188	-300.195
-0.00214419	-7700.91	-2.14419	-7.70091		-0.00214419	-66137.3	-2.14419	-66.1373		-0.00214419	-570349	-2.14419	-570.349
-0.00396419	-28439.9	-3.96419	-28.4399		-0.00396419	-139839	-3.96419	-139.839		-0.00396419	-826271	-3.96419	-826.271
-0.00578419	-54682.2	-5.78419	-54.6822		-0.00578419	-224615	-5.78419	-224.615		-0.00578419	-1001310	-5.78419	-1001.31
-0.00760419	-87880.6	-7.60419	-87.8806		-0.00760419	-306082	-7.60419	-306.082		-0.00760419	-1069590	-7.60419	-1069.59
-0.00877581	-110228	-8.77581	-110.228		-0.00877581	-359107	-8.77581	-359.107		-0.00877581	-1078150	-8.77581	-1078.15
-0.00695581	-88928	-6.95581	-88.928		-0.00695581	-281583	-6.95581	-281.583		-0.00695581	-805459	-6.95581	-805.459
-0.00513581	-67434.2	-5.13581	-67.4342		-0.00513581	-205569	-5.13581	-205.569		-0.00513581	-532811	-5.13581	-532.811
-0.00331581	-46492.3	-3.31581	-46.4923		-0.00331581	-131243	-3.31581	-131.243		-0.00331581	-259697	-3.31581	-259.697
-0.00149581	-28074.4	-1.49581	-28.0744		-0.00149581	-60094.6	-1.49581	-60.0946		-0.00149581	15283.9	-1.49581	15.2839
0.000324188	-11125.3	0.324188	-11.1253		0.000324188	8177.94	0.324188	8.17794		0.000324188	290967	0.324188	290.967
0.00214419	9268.68	2.14419	9.26868		0.00214419	89389.4	2.14419	89.3894		0.00214419	566362	2.14419	566.362
0.00396419	30640.1	3.96419	30.6401		0.00396419	176726	3.96419	176.726		0.00396419	835660	3.96419	835.66
0.00578419	61695.7	5.78419	61.6957		0.00578419	275567	5.78419	275.567		0.00578419	1026660	5.78419	1026.66
0.00760419	96464.9	7.60419	96.4649		0.00760419	375736	7.60419	375.736		0.00760419	1104640	7.60419	1104.64
0.00877581	121560	8.77581	121.56		0.00877581	440062	8.77581	440.062		0.00877581	1117050	8.77581	1117.05
0.00695581	98062	6.95581	98.062		0.00695581	350342	6.95581	350.342		0.00695581	838242	6.95581	838.242
0.00513581	74957.3	5.13581	74.9573		0.00513581	261028	5.13581	261.028		0.00513581	559293	5.13581	559.293
0.00331581	51873.2	3.31581	51.8732		0.00331581	172795	3.31581	172.795		0.00331581	280020	3.31581	280.02
0.00149581	30334.1	1.49581	30.3341		0.00149581	85452.4	1.49581	85.4524		0.00149581	292.183	1.49581	0.292183
-0.000324188	10334.1	-0.324188	10.3341		-0.000324188	4793.91	-0.324188	4.79391		-0.000324188	-275791	-0.324188	-275.791
-0.00214419	-9162.07	-2.14419	-9.16207		-0.00214419	-67091.7	-2.14419	-67.0917		-0.00214419	-547365	-2.14419	-547.365
-0.00396419	-28840	-3.96419	-28.84		-0.00396419	-140159	-3.96419	-140.159		-0.00396419	-813287	-3.96419	-813.287
-0.00578419	-53603.5	-5.78419	-53.6035		-0.00578419	-222593	-5.78419	-222.593		-0.00578419	-1012880	-5.78419	-1012.88
-0.00760419	-85570.7	-7.60419	-85.5707		-0.00760419	-304357	-7.60419	-304.357		-0.00760419	-1092820	-7.60419	-1092.82
-0.00873529	-106405	-8.73529	-106.405		-0.00873529	-355093	-8.73529	-355.093		-0.00873529	-1103230	-8.73529	-1103.23
-0.00668779	-82473.3	-6.68779	-82.4733		-0.00668779	-267963	-6.68779	-267.963		-0.00668779	-796394	-6.68779	-796.394
-0.00464029	-58797.6	-4.64029	-58.7976		-0.00464029	-182350	-4.64029	-182.35		-0.00464029	-489497	-4.64029	-489.497
-0.00259279	-36238.1	-2.59279	-36.2381		-0.00259279	-99538.1	-2.59279	-99.5381		-0.00259279	-181395	-2.59279	-181.395
-0.000545289	-16917.4	-0.545289	-16.9174		-0.000545289	-21749.7	-0.545289	-21.7497		-0.000545289	128585	-0.545289	128.585
0.00150221	4181.45	1.50221	4.18145		0.00150221	61436.5	1.50221	61.4365		0.00150221	438390	1.50221	438.39
0.00354971	28240.8	3.54971	28.2408		0.00354971	159743	3.54971	159.743		0.00354971	749087	3.54971	749.087
0.00559721	58201.7	5.59721	58.2017		0.00559721	264502	5.59721	264.502		0.00559721	1010460	5.59721	1010.46
0.00764471	95560.7	7.64471	95.5607		0.00764471	376985	7.64471	376.985		0.00764471	1123920	7.64471	1123.92
0.00969221	136360	9.69221	136.36		0.00969221	490542	9.69221	490.542		0.00969221	1139420	9.69221	1139.42
0.0109698	158386	10.9698	158.386		0.0109698	548227	10.9698	548.227		0.0109698	1138830	10.9698	1138.83
0.00869477	128549	8.69477	128.549		0.00869477	435657	8.69477	435.657		0.00869477	790502	8.69477	790.502
0.00641977	99341.2	6.41977	99.3412		0.00641977	323606	6.41977	323.606		0.00641977	442017	6.41977	442.017
0.00414477	70084.3	4.14477	70.0843		0.00414477	213544	4.14477	213.544		0.00414477	92752.7	4.14477	92.7527
0.00186977	42886.8	1.86977	42.8868		0.00186977	104904	1.86977	104.904		0.00186977	-257314	1.86977	-257.314
-0.000405234	16389.6	-0.405234	16.3896		-0.000405234	5939.14	-0.405234	5.93914		-0.000405234	-600470	-0.405234	-600.47
-0.00268023	-10265.5	-2.68023	-10.2655		-0.00268023	-86265.1	-2.68023	-86.2651		-0.00268023	-922563	-2.68023	-922.563
-0.00495523	-46788.7	-4.95523	-46.7887		-0.00495523	-190763	-4.95523	-190.763		-0.00495523	-1110160	-4.95523	-1110.16
-0.00723023	-85602.8	-7.23023	-85.6028		-0.00723023	-294143	-7.23023	-294.143		-0.00723023	-1141730	-7.23023	-1141.73
-0.00950523	-121204	-9.50523	-121.204		-0.00950523	-398080	-9.50523	-398.08		-0.00950523	-1138560	-9.50523	-1138.56
-0.0109698	-140953	-10.9698	-140.953		-0.0109698	-462322	-10.9698	-462.322		-0.0109698	-1126410	-10.9698	-1126.41
-0.00869477	-113328	-8.69477	-113.328		-0.00869477	-364290	-8.69477	-364.29		-0.00869477	-785125	-8.69477	-785.125
-0.00641977	-86168.5	-6.41977	-86.1685		-0.00641977	-268289	-6.41977	-268.289		-0.00641977	-443241	-6.41977	-443.241
-0.00414477	-61518.6	-4.14477	-61.5186		-0.00414477	-173409	-4.14477	-173.409		-0.00414477	-100341	-4.14477	-100.341
-0.00186977	-40069.1	-1.86977	-40.0691		-0.00186977	-83610.9	-1.86977	-83.6109		-0.00186977	243978	-1.86977	243.978
0.000405234	-18647.3	0.405234	-18.6473		0.000405234	907.641	0.405234	0.907641		0.000405234	588493	0.405234	588.493
0.00268023	5553.86	2.68023	5.55386		0.00268023	94905.7	2.68023	94.9057		0.00268023	919047	2.68023	919.047
0.00495523	42515.3	4.95523	42.5153		0.00495523	212250	4.95523	212.25		0.00495523	1143120	4.95523	1143.12
0.00723023	87169.8	7.23023	87.1698		0.00723023	339854	7.23023	339.854		0.00723023	1188610	7.23023	1188.61
0.00950523	134998	9.50523	134.998		0.00950523	467187	9.50523	467.187		0.00950523	1188100	9.50523	1188.1
0.0109698	158782	10.9698	158.782		0.0109698	549262	10.9698	549.262		0.0109698	1178570	10.9698	1178.57
0.00869477	129176	8.69477	129.176		0.00869477	436665	8.69477	436.665		0.00869477	830282	8.69477	830.282
0.00641977	99594.2	6.41977	99.5942		0.00641977	325179	6.41977	325.179		0.00641977	481879	6.41977	481.879
0.00414477	70525.6	4.14477	70.5256		0.00414477	214865	4.14477	214.865		0.00414477	133112	4.14477	133.112
0.00186977	44014.1	1.86977	44.0141		0.00186977	105425	1.86977	105.425		0.00186977	-215937	1.86977	-215.937
-0.000405234	19366.4	-0.405234	19.3664		-0.000405234	7854.33	-0.405234	7.85433		-0.000405234	-559101	-0.405234	-559.101
-0.00268023	-5537.3	-2.68023	-5.5373		-0.00268023	-82642.4	-2.68023	-82.6424		-0.00268023	-893591	-2.68023	-893.591
-0.00495523	-39859.9	-4.95523	-39.8599		-0.00495523	-182968	-4.95523	-182.968		-0.00495523	-1131460	-4.95523	-1131.46
-0.00723023	-79684.9	-7.23023	-79.6849		-0.00723023	-286338	-7.23023	-286.338		-0.00723023	-1188010	-7.23023	-1188.01
-0.00950523	-115492	-9.50523	-115.492		-0.00950523	-388665	-9.50523	-388.665		-0.00950523	-1188880	-9.50523	-1188.88
-0.0109698	-137869	-10.9698	-137.869		-0.0109698	-452430	-10.9698	-452.43		-0.0109698	-1175290	-10.9698	-1175.29
-0.00869477	-110027	-8.69477	-110.027		-0.00869477	-354433	-8.69477	-354.433		-0.00869477	-833933	-8.69477	-833.933
-0.00641977	-82863.2	-6.41977	-82.8632		-0.00641977	-258231	-6.41977	-258.231		-0.00641977	-492033	-6.41977	-492.033
-0.00414477	-58057.6	-4.14477	-58.0576		-0.00414477	-163412	-4.14477	-163.412		-0.00414477	-148986	-4.14477	-148.986
-0.00186977	-36287.6	-1.86977	-36.2876		-0.00186977	-73705.3	-1.86977	-73.7053		-0.00186977	195084	-1.86977	195.084
0.000405234	-15288.2	0.405234	-15.2882		0.000405234	10477.3	0.405234	10.4773		0.000405234	539988	0.405234	539.988
0.00268023	8689.64	2.68023	8.68964		0.00268023	105025	2.68023	105.025		0.00268023	875238	2.68023	875.238
0.00495523	41750	4.95523	41.75		0.00495523	216740	4.95523	216.74		0.00495523	1146720	4.95523	1146.72
0.00723023	83392.2	7.23023	83.3922		0.00723023	342266	7.23023	342.266		0.00723023	1222340	7.23023	1222.34
0.00950523	128855	9.50523	128.855		0.00950523	467528	9.50523	467.528		0.00950523	1226330	9.50523	1226.33
0.0109698	156207	10.9698	156.207		0.0109698	548024	10.9698	548.024		0.0109698	1216070	10.9698	1216.07
0.00869477	126595	8.69477	126.595		0.00869477	435413	8.69477	435.413		0.00869477	867821	8.69477	867.821
0.00641977	97163.6	6.41977	97.1636		0.00641977	323747	6.41977	323.747		0.00641977	519480	6.41977	519.48
0.00414477	68292.5	4.14477	68.2925		0.00414477	213194	4.14477	213.194		0.00414477	170952	4.14477	170.952
0.00186977	41717.9	1.86977	41.7179		0.00186977	104028	1.86977	104.028		0.00186977	-177694	1.86977	-177.694
-0.000405234	17339.1	-0.405234	17.3391		-0.000405234	7782.41	-0.405234	7.78241		-0.000405234	-520243	-0.405234	-520.243
-0.00268023	-7210.95	-2.68023	-7.21095		-0.00268023	-82451.8	-2.68023	-82.4518		-0.00268023	-856377	-2.68023	-856.377
-0.00495523	-37308.6	-4.95523	-37.3086		-0.00495523	-179914	-4.95523	-179.914		-0.00495523	-1138350	-4.95523	-1138.35
-0.00723023	-74906.5	-7.23023	-74.9065		-0.00723023	-281518	-7.23023	-281.518		-0.00723023	-1225890	-7.23023	-1225.89
-0.00950523	-110872	-9.50523	-110.872		-0.00950523	-384176	-9.50523	-384.176		-0.00950523	-1227640	-9.50523	-1227.64
-0.0109292	-132485	-10.9292	-132.485		-0.0109292	-444387	-10.9292	-444.387		-0.0109292	-1217140	-10.9292	-1217.14
-0.00842674	-102138	-8.42674	-102.138		-0.00842674	-336473	-8.42674	-336.473		-0.00842674	-841539	-8.42674	-841.539
-0.00592424	-72666.9	-5.92424	-72.6669		-0.00592424	-230741	-5.92424	-230.741		-0.00592424	-465213	-5.92424	-465.213
-0.00342174	-46325.1	-3.42174	-46.3251		-0.00342174	-127221	-3.42174	-127.221		-0.00342174	-87503.5	-3.42174	-87.5035
-0.000919242	-23403	-0.919242	-23.403		-0.000919242	-32293.5	-0.919242	-32.2935		-0.000919242	291684	-0.919242	291.684
0.00158326	1279.04	1.58326	1.27904		0.00158326	64793	1.58326	64.793		0.00158326	668073	1.58326	668.073
0.00408576	29411.8	4.08576	29.4118		0.00408576	175857	4.08576	175.857		0.00408576	1031170	4.08576	1031.17
0.00658826	71439.2	6.58826	71.4392		0.00658826	309211	6.58826	309.211		0.00658826	1231700	6.58826	1231.7
0.00721388	80751.7	7.21388	80.7517		0.00721388	342199	7.21388	342.199		0.00721388	1249670	7.21388	1249.67
0.00815232	100936	8.15232	100.936		0.00815232	393900	8.15232	393.9		0.00815232	1254500	8.15232	1254.5
0.00955998	127992	9.55998	127.992		0.00955998	470450	9.55998	470.45		0.00955998	1255990	9.55998	1255.99
0.0116715	170977	11.6715	170.977		0.0116715	556977	11.6715	556.977		0.0116715	1250850	11.6715	1250.85
0.0130784	201245	13.0784	201.245		0.0130784	575625	13.0784	575.625		0.0130784	1255260	13.0784	1255.26
0.0103484	165923	10.3484	165.923		0.0103484	439815	10.3484	439.815		0.0103484	837094	10.3484	837.094
0.00761841	130696	7.61841	130.696		0.00761841	305520	7.61841	305.52		0.00761841	418793	7.61841	418.793
0.00488841	96042.7	4.88841	96.0427		0.00488841	172914	4.88841	172.914		0.00488841	292.274	4.88841	0.292274
0.00215841	62514.6	2.15841	62.5146		0.00215841	45381.3	2.15841	45.3813		0.00215841	-417459	2.15841	-417.459
-0.000571594	30844.7	-0.571594	30.8447		-0.000571594	-65162.1	-0.571594	-65.1621		-0.000571594	-823974	-0.571594	-823.974
-0.00330159	-7693.94	-3.30159	-7.69394		-0.00330159	-179884	-3.30159	-179.884		-0.00330159	-1172580	-3.30159	-1172.58
-0.00398409	-20013.9	-3.98409	-20.0139		-0.00398409	-211864	-3.98409	-211.864		-0.00398409	-1215850	-3.98409	-1215.85
-0.00500784	-32740.6	-5.00784	-32.7406		-0.00500784	-257166	-5.00784	-257.166		-0.00500784	-1256550	-5.00784	-1256.55
-0.00654347	-59501.2	-6.54347	-59.5012		-0.00654347	-328825	-6.54347	-328.825		-0.00654347	-1263350	-6.54347	-1263.35
-0.00884691	-89377.7	-8.84691	-89.3777		-0.00884691	-429701	-8.84691	-429.701		-0.00884691	-1258120	-8.84691	-1258.12
-0.0115769	-126936	-11.5769	-126.936		-0.0115769	-516991	-11.5769	-516.991		-0.0115769	-1245120	-11.5769	-1245.12
-0.0129931	-155415	-12.9931	-155.415		-0.0129931	-530695	-12.9931	-530.695		-0.0129931	-1244590	-12.9931	-1244.59
-0.0102631	-120575	-10.2631	-120.575		-0.0102631	-413311	-10.2631	-413.311		-0.0102631	-833978	-10.2631	-833.978
-0.00753309	-86818.8	-7.53309	-86.8188		-0.00753309	-298097	-7.53309	-298.097		-0.00753309	-422802	-7.53309	-422.802
-0.00480309	-57568.9	-4.80309	-57.5689		-0.00480309	-183632	-4.80309	-183.632		-0.00480309	-10598.7	-4.80309	-10.5987
-0.00207309	-30908.9	-2.07309	-30.9089		-0.00207309	-78531.2	-2.07309	-78.5312		-0.00207309	402016	-2.07309	402.016
0.000656906	-4301.34	0.656906	-4.30134		0.000656906	23603.1	0.656906	23.6031		0.000656906	810181	0.656906	810.181
0.00338691	27033.1	3.38691	27.0331		0.00338691	135342	3.38691	135.342		0.00338691	1178580	3.38691	1178.58
0.00406941	38061.9	4.06941	38.0619		0.00406941	166832	4.06941	166.832		0.00406941	1238100	4.06941	1238.1
0.00509316	56845.2	5.09316	56.8452		0.00509316	219668	5.09316	219.668		0.00509316	1285070	5.09316	1285.07
0.00662878	85873.8	6.62878	85.8738		0.00662878	301963	6.62878	301.963		0.00662878	1308260	6.62878	1308.26
0.00893222	128536	8.93222	128.536		0.00893222	423350	8.93222	423.35		0.00893222	1306630	8.93222	1306.63
0.0116622	178638	11.6622	178.638		0.0116622	551184	11.6622	551.184		0.0116622	1295300	11.6622	1295.3
0.0129078	203510	12.9078	203.51		0.0129078	576463	12.9078	576.463		0.0129078	1297780	12.9078	1297.78
0.0101778	167804	10.1778	167.804		0.0101778	440771	10.1778	440.771		0.0101778	879848	10.1778	879.848
0.00744778	131860	7.44778	131.86		0.00744778	306545	7.44778	306.545		0.00744778	462222	7.44778	462.222
0.00471778	96064.2	4.71778	96.0642		0.00471778	174639	4.71778	174.639		0.00471778	44941.2	4.71778	44.9412
0.00198778	61722	1.98778	61.722		0.00198778	49384.2	1.98778	49.3842		0.00198778	-370424	1.98778	-370.424
-0.000742219	30242.8	-0.742219	30.2428		-0.000742219	-58802	-0.742219	-58.802		-0.000742219	-776043	-0.742219	-776.043
-0.00347222	-5349.84	-3.47222	-5.34984		-0.00347222	-168564	-3.47222	-168.564		-0.00347222	-1152670	-3.47222	-1152.67
-0.00415472	-15125.5	-4.15472	-15.1255		-0.00415472	-200628	-4.15472	-200.628		-0.00415472	-1223200	-4.15472	-1223.2
-0.00517847	-33985.6	-5.17847	-33.9856		-0.00517847	-247914	-5.17847	-247.914		-0.00517847	-1281760	-5.17847	-1281.76
-0.00671409	-57436.9	-6.71409	-57.4369		-0.00671409	-315702	-6.71409	-315.702		-0.00671409	-1311360	-6.71409	-1311.36
-0.00901753	-86956.4	-9.01753	-86.9564		-0.00901753	-416345	-9.01753	-416.345		-0.00901753	-1312070	-9.01753	-1312.07
-0.0117475	-127890	-11.7475	-127.89		-0.0117475	-510708	-11.7475	-510.708		-0.0117475	-1297140	-11.7475	-1297.14
-0.0128225	-148163	-12.8225	-148.163		-0.0128225	-527517	-12.8225	-527.517		-0.0128225	-1294990	-12.8225	-1294.99
-0.0100925	-113406	-10.0925	-113.406		-0.0100925	-410309	-10.0925	-410.309		-0.0100925	-884430	-10.0925	-884.43
-0.00736247	-79822.3	-7.36247	-79.8223		-0.00736247	-295268	-7.36247	-295.268		-0.00736247	-473197	-7.36247	-473.197
-0.00463247	-50251.8	-4.63247	-50.2518		-0.00463247	-181007	-4.63247	-181.007		-0.00463247	-61134.3	-4.63247	-61.1343
-0.00190247	-23461.3	-1.90247	-23.4613		-0.00190247	-76089.6	-1.90247	-76.0896		-0.00190247	351328	-1.90247	351.328
0.000827531	3163.7	0.827531	3.1637		0.000827531	25411.9	0.827531	25.4119		0.000827531	759327	0.827531	759.327
0.00355753	32287	3.55753	32.287		0.00355753	136671	3.55753	136.671		0.00355753	1148450	3.55753	1148.45
0.00424003	43371.5	4.24003	43.3715		0.00424003	167578	4.24003	167.578		0.00424003	1224760	4.24003	1224.76
0.00526378	63103.6	5.26378	63.1036		0.00526378	219034	5.26378	219.034		0.00526378	1300000	5.26378	1300
0.00679941	89146.5	6.79941	89.1465		0.00679941	299341	6.79941	299.341		0.00679941	1343300	6.79941	1343.3
0.00910284	131831	9.10284	131.831		0.00910284	419704	9.10284	419.704		0.00910284	1347330	9.10284	1347.33
0.0118328	181716	11.8328	181.716		0.0118328	551592	11.8328	551.592		0.0118328	1336190	11.8328	1336.19
0.0127372	199532	12.7372	199.532		0.0127372	576030	12.7372	576.03		0.0127372	1336010	12.7372	1336.01
0.0100072	163864	10.0072	163.864		0.0100072	440263	10.0072	440.263		0.0100072	918169	10.0072	918.169
0.00727716	128175	7.27716	128.175		0.00727716	306008	7.27716	306.008		0.00727716	500391	7.27716	500.391
0.00454716	92715.2	4.54716	92.7152		0.00454716	173972	4.54716	173.972		0.00454716	83157.2	4.54716	83.1572
0.00181716	58551.9	1.81716	58.5519		0.00181716	50842.5	1.81716	50.8425		0.00181716	-330296	1.81716	-330.296
-0.000912844	27116.2	-0.912844	27.1162		-0.000912844	-55957.2	-0.912844	-55.9572		-0.000912844	-735229	-0.912844	-735.229
-0.00364284	-4945.05	-3.64284	-4.94505		-0.00364284	-163275	-3.64284	-163.275		-0.00364284	-1128860	-3.64284	-1128.86
-0.00637284	-47799.3	-6.37284	-47.7993		-0.00637284	-287699	-6.37284	-287.699		-0.00637284	-1339820	-6.37284	-1339.82
-0.00705534	-58373.9	-7.05534	-58.3739		-0.00705534	-317424	-7.05534	-317.424		-0.00705534	-1351260	-7.05534	-1351.26
-0.00807909	-73092.7	-8.07909	-73.0927		-0.00807909	-363007	-8.07909	-363.007		-0.00807909	-1354590	-8.07909	-1354.59
-0.00961472	-92211.7	-9.61472	-92.2117		-0.00961472	-427409	-9.61472	-427.409		-0.00961472	-1353600	-9.61472	-1353.6
-0.0119182	-126749	-11.9182	-126.749		-0.0119182	-508972	-11.9182	-508.972		-0.0119182	-1339940	-11.9182	-1339.94
-0.0124855	-137197	-12.4855	-137.197		-0.0124855	-520815	-12.4855	-520.815		-0.0124855	-1337630	-12.4855	-1337.63
-0.00930048	-96614.7	-9.30048	-96.6147		-0.00930048	-384572	-9.30048	-384.572		-0.00930048	-859000	-9.30048	-859
-0.00611548	-59672.1	-6.11548	-59.6721		-0.00611548	-249429	-6.11548	-249.429		-0.00611548	-379334	-6.11548	-379.334
-0.00293048	-26924.6	-2.93048	-26.9246		-0.00293048	-119781	-2.93048	-119.781		-0.00293048	100875	-2.93048	100.875
0.000254516	3672.16	0.254516	3.67216		0.000254516	-3103.29	0.254516	-3.10329		0.000254516	580005	0.254516	580.005
0.00343952	37026.7	3.43952	37.0267		0.00343952	126144	3.43952	126.144		0.00343952	1046910	3.43952	1046.91
0.00662452	86152.3	6.62452	86.1523		0.00662452	281161	6.62452	281.161		0.00662452	1353940	6.62452	1353.94
0.00742077	98480	7.42077	98.48		0.00742077	321975	7.42077	321.975		0.00742077	1375130	7.42077	1375.13
0.00861514	122568	8.61514	122.568		0.00861514	384361	8.61514	384.361		0.00861514	1380200	8.61514	1380.2
0.0104067	153942	10.4067	153.942		0.0104067	477751	10.4067	477.751		0.0104067	1377010	10.4067	1377.01
0.013094	204557	13.094	204.557		0.013094	585020	13.094	585.02		0.013094	1368610	13.094	1368.61
0.016279	233013	16.279	233.013		0.016279	605202	16.279	605.202		0.016279	1391280	16.279	1391.28
0.0167554	237264	16.7554	237.264		0.0167554	604620	16.7554	604.62		0.0167554	1394160	16.7554	1394.16
0.0131154	190918	13.1154	190.918		0.0131154	421621	13.1154	421.621		0.0131154	835811	13.1154	835.811
0.00947537	145385	9.47537	145.385		0.00947537	240752	9.47537	240.752		0.00947537	277624	9.47537	277.624
0.00583537	101200	5.83537	101.2		0.00583537	64914.8	5.83537	64.9148		0.00583537	-281156	5.83537	-281.156
0.00219538	58516.5	2.19538	58.5165		0.00219538	-88408.5	2.19538	-88.4085		0.00219538	-824902	2.19538	-824.902
-0.00144462	9435.37	-1.44462	9.43537		-0.00144462	-236723	-1.44462	-236.723		-0.00144462	-1300870	-1.44462	-1300.87
-0.00235462	-4579.96	-2.35462	-4.57996		-0.00235462	-279376	-2.35462	-279.376		-0.00235462	-1356920	-2.35462	-1356.92
-0.00371963	-25987.2	-3.71963	-25.9872		-0.00371963	-340550	-3.71963	-340.55		-0.00371963	-1383240	-3.71963	-1383.24
-0.00576713	-52452.1	-5.76713	-52.4521		-0.00576713	-429205	-5.76713	-429.205		-0.00576713	-1385110	-5.76713	-1385.11
-0.00883838	-93699.4	-8.83838	-93.6994		-0.00883838	-527805	-8.83838	-527.805		-0.00883838	-1372900	-8.83838	-1372.9
-0.0124784	-169240	-12.4784	-169.24		-0.0124784	-555397	-12.4784	-555.397		-0.0124784	-1374120	-12.4784	-1374.12
-0.0161184	-214262	-16.1184	-214.262		-0.0161184	-587859	-16.1184	-587.859		-0.0161184	-1378600	-16.1184	-1378.6
-0.0166416	-218098	-16.6416	-218.098		-0.0166416	-591020	-16.6416	-591.02		-0.0166416	-1380620	-16.6416	-1380.62
-0.0130016	-171080	-13.0016	-171.08		-0.0130016	-431092	-13.0016	-431.092		-0.0130016	-833323	-13.0016	-833.323
-0.00936162	-126702	-9.36162	-126.702		-0.00936162	-274937	-9.36162	-274.937		-0.00936162	-284749	-9.36162	-284.749
-0.00572162	-84445.1	-5.72162	-84.4451		-0.00572162	-127300	-5.72162	-127.3		-0.00572162	263569	-5.72162	263.569
-0.00208162	-43530.8	-2.08162	-43.5308		-0.00208162	3729.88	-2.08162	3.72988		-0.00208162	805811	-2.08162	805.811
0.00155837	1125.6	1.55837	1.1256		0.00155837	148325	1.55837	148.325		0.00155837	1303530	1.55837	1303.53
0.00246838	16911.9	2.46838	16.9119		0.00246838	188046	2.46838	188.046		0.00246838	1374200	2.46838	1374.2
0.00383337	36155.4	3.83337	36.1554		0.00383337	245059	3.83337	245.059		0.00383337	1413260	3.83337	1413.26
0.00588088	64927.7	5.88088	64.9277		0.00588088	329806	5.88088	329.806		0.00588088	1417720	5.88088	1417.72
0.00895212	110599	8.95212	110.599		0.00895212	481151	8.95212	481.151		0.00895212	1408840	8.95212	1408.84
0.0125921	191373	12.5921	191.373		0.0125921	570362	12.5921	570.362		0.0125921	1412260	12.5921	1412.26
0.0162321	247828	16.2321	247.828		0.0162321	614429	16.2321	614.429		0.0162321	1434860	16.2321	1434.86
0.0165279	250829	16.5279	250.829		0.0165279	616897	16.5279	616.897		0.0165279	1436320	16.5279	1436.32
0.0128879	203300	12.8879	203.3		0.0128879	434365	12.8879	434.365		0.0128879	878678	12.8879	878.678
0.00924787	154318	9.24787	154.318		0.00924787	254074	9.24787	254.074		0.00924787	323649	9.24787	323.649
0.00560788	105634	5.60788	105.634		0.00560788	79053.3	5.60788	79.0533		0.00560788	-227783	5.60788	-227.783
0.00196788	60529.1	1.96788	60.5291		0.00196788	-70696.3	1.96788	-70.6963		0.00196788	-765097	1.96788	-765.097
-0.00167212	16067	-1.67212	16.067		-0.00167212	-211782	-1.67212	-211.782		-0.00167212	-1269590	-1.67212	-1269.59
-0.00258212	-2038.65	-2.58212	-2.03865		-0.00258212	-253850	-2.58212	-253.85		-0.00258212	-1358160	-2.58212	-1358.16
-0.00394712	-22723.8	-3.94712	-22.7238		-0.00394712	-315894	-3.94712	-315.894		-0.00394712	-1424450	-3.94712	-1424.45
-0.00599462	-49527.2	-5.99462	-49.5272		-0.00599462	-404113	-5.99462	-404.113		-0.00599462	-1441300	-5.99462	-1441.3
-0.00906587	-85881.8	-9.06587	-85.8818		-0.00906587	-528445	-9.06587	-528.445		-0.00906587	-1428140	-9.06587	-1428.14
-0.0127059	-158599	-12.7059	-158.599		-0.0127059	-571492	-12.7059	-571.492		-0.0127059	-1427300	-12.7059	-1427.3
-0.0163459	-219114	-16.3459	-219.114		-0.0163459	-596447	-16.3459	-596.447		-0.0163459	-1433000	-16.3459	-1433
-0.0164141	-219560	-16.4141	-219.56		-0.0164141	-597118	-16.4141	-597.118		-0.0164141	-1433250	-16.4141	-1433.25
-0.0127741	-174130	-12.7741	-174.13		-0.0127741	-437183	-12.7741	-437.183		-0.0127741	-884503	-12.7741	-884.503
-0.00913412	-128273	-9.13412	-128.273		-0.00913412	-280192	-9.13412	-280.192		-0.00913412	-338429	-9.13412	-338.429
-0.00549413	-83060.4	-5.49413	-83.0604		-0.00549413	-129421	-5.49413	-129.421		-0.00549413	204663	-5.49413	204.663
-0.00185412	-42255.5	-1.85412	-42.2555		-0.00185412	1705.27	-1.85412	1.70527		-0.00185412	745871	-1.85412	745.871
0.00178587	-2003.46	1.78587	-2.00346		0.00178587	140974	1.78587	140.974		0.00178587	1260620	1.78587	1260.62
0.00269588	13819.5	2.69588	13.8195		0.00269588	180146	2.69588	180.146		0.00269588	1361740	2.69588	1361.74
0.00406088	36657.4	4.06088	36.6574		0.00406088	238146	4.06088	238.146		0.00406088	1441850	4.06088	1441.85
0.00610837	65839.8	6.10837	65.8398		0.00610837	322600	6.10837	322.6		0.00610837	1464180	6.10837	1464.18
0.00917962	105688	9.17962	105.688		0.00917962	469589	9.17962	469.589		0.00917962	1461950	9.17962	1461.95
0.0128196	174023	12.8196	174.023		0.0128196	591703	12.8196	591.703		0.0128196	1461830	12.8196	1461.83
0.0164596	249641	16.4596	249.641		0.0164596	629974	16.4596	629.974		0.0164596	1478850	16.4596	1478.85
0.0163004	247564	16.3004	247.564		0.0163004	621973	16.3004	621.973		0.0163004	1454440	16.3004	1454.44
0.0126604	200282	12.6604	200.282		0.0126604	439538	12.6604	439.538		0.0126604	896677	12.6604	896.677
0.00902038	150921	9.02038	150.921		0.00902038	258704	9.02038	258.704		0.00902038	342912	9.02038	342.912
0.00538037	102563	5.38037	102.563		0.00538037	85809	5.38037	85.809		0.00538037	-206514	5.38037	-206.514
0.00174037	57761.6	1.74037	57.7616		0.00174037	-62114	1.74037	-62.114		0.00174037	-740977	1.74037	-740.977
-0.00189962	15020.7	-1.89962	15.0207		-0.00189962	-198208	-1.89962	-198.208		-0.00189962	-1254280	-1.89962	-1254.28
-0.00553962	-43315.1	-5.53962	-43.3151		-0.00553962	-359932	-5.53962	-359.932		-0.00553962	-1485960	-5.53962	-1485.96
-0.00644962	-54336.2	-6.44962	-54.3362		-0.00644962	-399044	-6.44962	-399.044		-0.00644962	-1490890	-6.44962	-1490.89
-0.00781463	-70919.8	-7.81463	-70.9198		-0.00781463	-457908	-7.81463	-457.908		-0.00781463	-1487490	-7.81463	-1487.49
-0.00986212	-94349.1	-9.86212	-94.3491		-0.00986212	-539144	-9.86212	-539.144		-0.00986212	-1478080	-9.86212	-1478.08
-0.0129334	-151699	-12.9334	-151.699		-0.0129334	-584913	-12.9334	-584.913		-0.0129334	-1474720	-12.9334	-1474.72
-0.0165734	-221140	-16.5734	-221.14		-0.0165734	-604918	-16.5734	-604.918		-0.0165734	-1479090	-16.5734	-1479.09
-0.0156833	-209961	-15.6833	-209.961		-0.0156833	-565406	-15.6833	-565.406		-0.0156833	-1344930	-15.6833	-1344.93
-0.0111333	-151675	-11.1333	-151.675		-0.0111333	-366419	-11.1333	-366.419		-0.0111333	-661366	-11.1333	-661.366
-0.00658328	-93086.2	-6.58328	-93.0862		-0.00658328	-173617	-6.58328	-173.617		-0.00658328	17467.3	-6.58328	17.4673
-0.00203328	-41436.8	-2.03328	-41.4368		-0.00203328	-4897.87	-2.03328	-4.89787		-0.00203328	693723	-2.03328	693.723
0.00251672	8813.77	2.51672	8.81377		0.00251672	167196	2.51672	167.196		0.00251672	1331150	2.51672	1331.15
0.00365422	29656.2	3.65422	29.6562		0.00365422	215826	3.65422	215.826		0.00365422	1437750	3.65422	1437.75
0.00536047	56666.4	5.36047	56.6664		0.00536047	287086	5.36047	287.086		0.00536047	1498690	5.36047	1498.69
0.00791984	89820.3	7.91984	89.8203		0.00791984	398482	7.91984	398.482		0.00791984	1507180	7.91984	1507.18
0.0117589	143067	11.7589	143.067		0.0117589	582938	11.7589	582.938		0.0117589	1499650	11.7589	1499.65
0.0163089	246334	16.3089	246.334		0.0163089	640812	16.3089	640.812		0.0163089	1517100	16.3089	1517.1
0.0208589	266211	20.8589	266.211		0.0208589	656168	20.8589	656.168		0.0208589	1541140	20.8589	1541.14
0.0254089	281991	25.4089	281.991		0.0254089	656653	25.4089	656.653		0.0254089	1561660	25.4089	1561.66
0.0241093	263510	24.1093	263.51		0.0241093	590300	24.1093	590.3		0.0241093	1363400	24.1093	1363.4
0.0186493	186130	18.6493	186.13		0.0186493	312781	18.6493	312.781		0.0186493	531479	18.6493	531.479
0.0131893	110568	13.1893	110.568		0.0131893	43074.6	13.1893	43.0746		0.0131893	-295349	13.1893	-295.349
0.00772931	40312.2	7.72931	40.3122		0.00772931	-176669	7.72931	-176.669		0.00772931	-1082480	7.72931	-1082.48
0.00636431	24160.3	6.36431	24.1603		0.00636431	-227683	6.36431	-227.683		0.00636431	-1269950	6.36431	-1269.95
0.00431681	-7878.63	4.31681	-7.87863		0.00431681	-315544	4.31681	-315.544		0.00431681	-1470130	4.31681	-1470.13
0.003549	-18144.6	3.549	-18.1446		0.003549	-348929	3.549	-348.929		0.003549	-1501460	3.549	-1501.46
0.00239728	-32123.7	2.39728	-32.1237		0.00239728	-396834	2.39728	-396.834		0.00239728	-1523710	2.39728	-1523.71
0.000669703	-49688.1	0.669703	-49.6881		0.000669703	-467754	0.669703	-467.754		0.000669703	-1530110	0.669703	-1530.11
-0.00192166	-80800.6	-1.92166	-80.8006		-0.00192166	-568806	-1.92166	-568.806		-0.00192166	-1516200	-1.92166	-1516.2
-0.00580871	-150161	-5.80871	-150.161		-0.00580871	-624187	-5.80871	-624.187		-0.00580871	-1510640	-5.80871	-1510.64
-0.0112687	-242945	-11.2687	-242.945		-0.0112687	-645690	-11.2687	-645.69		-0.0112687	-1508120	-11.2687	-1508.12
-0.0167287	-281807	-16.7287	-281.807		-0.0167287	-654061	-16.7287	-654.061		-0.0167287	-1524170	-16.7287	-1524.17
-0.0221887	-301888	-22.1887	-301.888		-0.0221887	-661690	-22.1887	-661.69		-0.0221887	-1540690	-22.1887	-1540.69
-0.0269513	-314691	-26.9513	-314.691		-0.0269513	-669022	-26.9513	-669.022		-0.0269513	-1553560	-26.9513	-1553.56
-0.0255863	-295106	-25.5863	-295.106		-0.0255863	-605917	-25.5863	-605.917		-0.0255863	-1348940	-25.5863	-1348.94
-0.0235388	-265875	-23.5388	-265.875		-0.0235388	-511645	-23.5388	-511.645		-0.0235388	-1042570	-23.5388	-1042.57
-0.0204675	-222426	-20.4675	-222.426		-0.0204675	-371321	-20.4675	-371.321		-0.0204675	-584280	-20.4675	-584.28
-0.0158607	-159216	-15.8607	-159.216		-0.0158607	-167456	-15.8607	-167.456		-0.0158607	99393.7	-15.8607	99.3937
-0.0104007	-87531.7	-10.4007	-87.5317		-0.0104007	38330.5	-10.4007	38.3305		-0.0104007	897576	-10.4007	897.576
-0.00903566	-72170.5	-9.03566	-72.1705		-0.00903566	89034.8	-9.03566	89.0348		-0.00903566	1087830	-9.03566	1087.83
-0.00698816	-47915.8	-6.98816	-47.9158		-0.00698816	164921	-6.98816	164.921		-0.00698816	1357510	-6.98816	1357.51
-0.00391691	-858.43	-3.91691	-0.85843		-0.00391691	284523	-3.91691	284.523		-0.00391691	1545560	-3.91691	1545.56
-0.00276519	11726.7	-2.76519	11.7267		-0.00276519	327053	-2.76519	327.053		-0.00276519	1561230	-2.76519	1561.23
-0.00103761	30171.8	-1.03761	30.1718		-0.00103761	393597	-1.03761	393.597		-0.00103761	1566640	-1.03761	1566.64
0.00155375	57295.2	1.55375	57.2952		0.00155375	491154	1.55375	491.154		0.00155375	1556490	1.55375	1556.49
0.0054408	103433	5.4408	103.433		0.0054408	624789	5.4408	624.789		0.0054408	1530280	5.4408	1530.28
0.0068058	129451	6.8058	129.451		0.0068058	642866	6.8058	642.866		0.0068058	1525870	6.8058	1525.87
0.00885331	180546	8.85331	180.546		0.00885331	657176	8.85331	657.176		0.00885331	1528530	8.85331	1528.53
0.0119246	250898	11.9246	250.898		0.0119246	675544	11.9246	675.544		0.0119246	1531470	11.9246	1531.47
0.0165314	318124	16.5314	318.124		0.0165314	686595	16.5314	686.595		0.0165314	1545610	16.5314	1545.61
0.0219914	333868	21.9914	333.868		0.0219914	700159	21.9914	700.159		0.0219914	1581230	21.9914	1581.23
0.0271486	337838	27.1486	337.838		0.0271486	709656	27.1486	709.656		0.0271486	1609040	27.1486	1609.04
0.0257836	323158	25.7836	323.158		0.0257836	645812	25.7836	645.812		0.0257836	1478780	25.7836	1478.78
0.0237361	300705	23.7361	300.705		0.0237361	549494	23.7361	549.494		0.0237361	1233380	23.7361	1233.38
0.0229683	291277	22.9683	291.277		0.0229683	512263	22.9683	512.263		0.0229683	1127280	22.9683	1127.28
0.0218165	275291	21.8165	275.291		0.0218165	454658	21.8165	454.658		0.0218165	958548	21.8165	958.548
0.020089	250273	20.089	250.273		0.020089	366989	20.089	366.989		0.020089	698385	20.089	698.385
0.0174976	212993	17.4976	212.993		0.0174976	236967	17.4976	236.967		0.0174976	308006	17.4976	308.006
0.0136105	159244	13.6105	159.244		0.0136105	57060.6	13.6105	57.0606		0.0136105	-266756	13.6105	-266.756
0.00815054	89014.2	8.15054	89.0142		0.00815054	-159377	8.15054	-159.377		0.00815054	-1034700	8.15054	-1034.7
0.00678554	72236.3	6.78554	72.2363		0.00678554	-210594	6.78554	-210.594		0.00678554	-1218680	6.78554	-1218.68
0.00473804	35925.1	4.73804	35.9251		0.00473804	-297720	4.73804	-297.72		0.00473804	-1434680	4.73804	-1434.68
0.00166679	-24580.5	1.66679	-24.5805		0.00166679	-440937	1.66679	-440.937		0.00166679	-1562420	1.66679	-1562.42
0.000515074	-46005.3	0.515074	-46.0053		0.000515074	-492631	0.515074	-492.631		0.000515074	-1567910	0.515074	-1567.91
-0.0012125	-74723.4	-1.2125	-74.7234		-0.0012125	-569625	-1.2125	-569.625		-0.0012125	-1557750	-1.2125	-1557.75
-0.00380387	-116200	-3.80387	-116.2		-0.00380387	-661328	-3.80387	-661.328		-0.00380387	-1540020	-3.80387	-1540.02
-0.00769092	-199418	-7.69092	-199.418		-0.00769092	-700755	-7.69092	-700.755		-0.00769092	-1530410	-7.69092	-1530.41
-0.0131509	-300464	-13.1509	-300.464		-0.0131509	-715195	-13.1509	-715.195		-0.0131509	-1521950	-13.1509	-1521.95
-0.0186109	-365572	-18.6109	-365.572		-0.0186109	-711291	-18.6109	-711.291		-0.0186109	-1528240	-18.6109	-1528.24
-0.0240709	-376974	-24.0709	-376.974		-0.0240709	-725976	-24.0709	-725.976		-0.0240709	-1545970	-24.0709	-1545.97
-0.0250691	-378275	-25.0691	-378.275		-0.0250691	-728687	-25.0691	-728.687		-0.0250691	-1548710	-25.0691	-1548.71
-0.0237041	-357817	-23.7041	-357.817		-0.0237041	-665658	-23.7041	-665.658		-0.0237041	-1344900	-23.7041	-1344.9
-0.0216566	-327233	-21.6566	-327.233		-0.0216566	-571293	-21.6566	-571.293		-0.0216566	-1039960	-21.6566	-1039.96
-0.0185853	-281641	-18.5853	-281.641		-0.0185853	-430700	-18.5853	-430.7		-0.0185853	-584038	-18.5853	-584.038
-0.0139785	-214367	-13.9785	-214.367		-0.0139785	-227058	-13.9785	-227.058		-0.0139785	95923	-13.9785	95.923
-0.0126135	-194786	-12.6135	-194.786		-0.0126135	-170058	-12.6135	-170.058		-0.0126135	295439	-12.6135	295.439
-0.010566	-166023	-10.566	-166.023		-0.010566	-91064	-10.566	-91.064		-0.010566	592512	-10.566	592.512
-0.0074947	-125315	-7.4947	-125.315		-0.0074947	19089.3	-7.4947	19.0893		-0.0074947	1028200	-7.4947	1028.2
-0.00288783	-54845.4	-2.88783	-54.8454		-0.00288783	195855	-2.88783	195.855		-0.00288783	1555370	-2.88783	1555.37
-0.00152283	-30229.6	-1.52283	-30.2296		-0.00152283	253183	-1.52283	253.183		-0.00152283	1616420	-1.52283	1616.42
0.000524672	5414.37	0.524672	5.41437		0.000524672	334531	0.524672	334.531		0.000524672	1636860	0.524672	1636.86
0.00129248	19547.9	1.29248	19.5479		0.00129248	366517	1.29248	366.517		0.00129248	1634580	1.29248	1634.58
0.0024442	40018.6	2.4442	40.0186		0.0024442	416839	2.4442	416.839		0.0024442	1624550	2.4442	1624.55
0.00417178	70316.7	4.17178	70.3167		0.00417178	494790	4.17178	494.79		0.00417178	1600620	4.17178	1600.62
0.00676315	104158	6.76315	104.158		0.00676315	595942	6.76315	595.942		0.00676315	1576490	6.76315	1576.49
0.0106502	164152	10.6502	164.152		0.0106502	696301	10.6502	696.301		0.0106502	1549460	10.6502	1549.46
0.0161102	294219	16.1102	294.219		0.0161102	740738	16.1102	740.738		0.0161102	1549670	16.1102	1549.67
0.0215702	371603	21.5702	371.603		0.0215702	752362	21.5702	752.362		0.0215702	1563140	21.5702	1563.14
0.0270302	371488	27.0302	371.488		0.0270302	775459	27.0302	775.459		0.0270302	1596820	27.0302	1596.82
0.0262048	362185	26.2048	362.185		0.0262048	736935	26.2048	736.935		0.0262048	1523930	26.2048	1523.93
0.0241573	342312	24.1573	342.312		0.0241573	639909	24.1573	639.909		0.0241573	1339680	24.1573	1339.68
0.0210861	306670	21.0861	306.67		0.0210861	494434	21.0861	494.434		0.0210861	980425	21.0861	980.425
0.0199343	291784	19.9343	291.784		0.0199343	439627	19.9343	439.627		0.0199343	821296	19.9343	821.296
0.0182068	267311	18.2068	267.311		0.0182068	355681	18.2068	355.681		0.0182068	568276	18.2068	568.276
0.0156154	230260	15.6154	230.26		0.0156154	236291	15.6154	236.291		0.0156154	187783	15.6154	187.783
0.0117283	177177	11.7283	177.177		0.0117283	69333.9	11.7283	69.3339		0.0117283	-373951	11.7283	-373.951
0.00626834	105031	6.26834	105.031		0.00626834	-134054	6.26834	-134.054		0.00626834	-1125140	6.26834	-1125.14
0.00490334	83877.4	4.90334	83.8774		0.00490334	-186287	4.90334	-186.287		0.00490334	-1297200	4.90334	-1297.2
0.00285584	42288.9	2.85584	42.2889		0.00285584	-277001	2.85584	-277.001		0.00285584	-1496950	2.85584	-1496.95
-0.000215414	-32760.1	-0.215414	-32.7601		-0.000215414	-430306	-0.215414	-430.306		-0.000215414	-1615090	-0.215414	-1615.09
-0.00136713	-62822.3	-1.36713	-62.8223		-0.00136713	-488351	-1.36713	-488.351		-0.00136713	-1616340	-1.36713	-1616.34
-0.00309471	-101872	-3.09471	-101.872		-0.00309471	-573768	-3.09471	-573.768		-0.00309471	-1601520	-3.09471	-1601.52
-0.00568608	-155268	-5.68608	-155.268		-0.00568608	-680451	-5.68608	-680.451		-0.00568608	-1571860	-5.68608	-1571.86
-0.00957313	-247092	-9.57313	-247.092		-0.00957313	-732539	-9.57313	-732.539		-0.00957313	-1551100	-9.57313	-1551.1
-0.0150331	-340387	-15.0331	-340.387		-0.0150331	-755026	-15.0331	-755.026		-0.0150331	-1539750	-15.0331	-1539.75
-0.0204931	-393621	-20.4931	-393.621		-0.0204931	-763590	-20.4931	-763.59		-0.0204931	-1541360	-20.4931	-1541.36
-0.0259531	-396983	-25.9531	-396.983		-0.0259531	-784054	-25.9531	-784.054		-0.0259531	-1555350	-25.9531	-1555.35
-0.0272758	-398930	-27.2758	-398.93		-0.0272758	-787368	-27.2758	-787.368		-0.0272758	-1557510	-27.2758	-1557.51
-0.0245458	-356400	-24.5458	-356.4		-0.0245458	-660721	-24.5458	-660.721		-0.0245458	-1150530	-24.5458	-1150.53
-0.0204508	-293026	-20.4508	-293.026		-0.0204508	-472623	-20.4508	-472.623		-0.0204508	-543035	-20.4508	-543.035
-0.0189152	-269574	-18.9152	-269.574		-0.0189152	-403554	-18.9152	-403.554		-0.0189152	-316228	-18.9152	-316.228
-0.0166118	-235715	-16.6118	-235.715		-0.0166118	-301646	-16.6118	-301.646		-0.0166118	22578.3	-16.6118	22.5783
-0.0131566	-186689	-13.1566	-186.689		-0.0131566	-156486	-13.1566	-156.486		-0.0131566	524230	-13.1566	524.23
-0.0118609	-168451	-11.8609	-168.451		-0.0118609	-106915	-11.8609	-106.915		-0.0118609	710226	-11.8609	710.226
-0.0099174	-141656	-9.9174	-141.656		-0.0099174	-37623	-9.9174	-37.623		-0.0099174	983514	-9.9174	983.514
-0.00700211	-99584.4	-7.00211	-99.5844		-0.00700211	64507.5	-7.00211	64.5075		-0.00700211	1357960	-7.00211	1357.96
-0.00262918	-15235.4	-2.62918	-15.2354		-0.00262918	241178	-2.62918	241.178		-0.00262918	1662010	-2.62918	1662.01
-0.000989331	16435.9	-0.989331	16.4359		-0.000989331	308563	-0.989331	308.563		-0.000989331	1672620	-0.989331	1672.62
0.00147044	61554.3	1.47044	61.5543		0.00147044	410342	1.47044	410.342		0.00147044	1655880	1.47044	1655.88
0.0051601	123082	5.1601	123.082		0.0051601	567140	5.1601	567.14		0.0051601	1605730	5.1601	1605.73
0.00654373	142176	6.54373	142.176		0.00654373	621010	6.54373	621.01		0.00654373	1587060	6.54373	1587.06
0.00861916	169766	8.61916	169.766		0.00861916	689430	8.61916	689.43		0.00861916	1564390	8.61916	1564.39
0.0117323	237243	11.7323	237.243		0.0117323	746816	11.7323	746.816		0.0117323	1554150	11.7323	1554.15
0.016402	331267	16.402	331.267		0.016402	786131	16.402	786.131		0.016402	1555670	16.402	1555.67
0.0234066	392729	23.4066	392.729		0.0234066	812514	23.4066	812.514		0.0234066	1579430	23.4066	1579.43
0.0306866	400644	30.6866	400.644		0.0306866	826701	30.6866	826.701		0.0306866	1605620	30.6866	1605.62
0.0379666	412916	37.9666	412.916		0.0379666	832476	37.9666	832.476		0.0379666	1617730	37.9666	1617.73
0.0452466	420760	45.2466	420.76		0.0452466	840595	45.2466	840.595		0.0452466	1628050	45.2466	1628.05
0.0435417	400705	43.5417	400.705		0.0435417	760360	43.5417	760.36		0.0435417	1468840	43.5417	1468.84
0.0401292	360062	40.1292	360.062		0.0401292	599635	40.1292	599.635		0.0401292	1160130	40.1292	1160.13
0.0388495	344540	38.8495	344.54		0.0388495	540009	38.8495	540.009		0.0388495	1038090	38.8495	1038.09
0.03693	320854	36.93	320.854		0.03693	449698	36.93	449.698		0.03693	819988	36.93	819.988
0.0362102	311899	36.2102	311.899		0.0362102	415783	36.2102	415.783		0.0362102	728032	36.2102	728.032
0.0351304	298127	35.1304	298.127		0.0351304	364729	35.1304	364.729		0.0351304	583822	35.1304	583.822
0.0335108	276531	33.5108	276.531		0.0335108	288280	33.5108	288.28		0.0335108	358756	33.5108	358.756
0.0310814	242071	31.0814	242.071		0.0310814	179989	31.0814	179.989		0.0310814	12299.9	31.0814	12.2999
0.0274373	186479	27.4373	186.479		0.0274373	25557.6	27.4373	25.5576		0.0274373	-504987	27.4373	-504.987
0.0219711	103228	21.9711	103.228		0.0219711	-175935	21.9711	-175.935		0.0219711	-1219930	21.9711	-1219.93
0.0199213	55389.2	19.9213	55.3892		0.0199213	-262762	19.9213	-262.762		0.0199213	-1414900	19.9213	-1414.9
0.0168466	-17941.7	16.8466	-17.9417		0.0168466	-408483	16.8466	-408.483		0.0168466	-1584480	16.8466	-1584.48
0.0156936	-48972.2	15.6936	-48.9722		0.0156936	-467357	15.6936	-467.357		0.0156936	-1604930	15.6936	-1604.93
0.0139641	-93816.1	13.9641	-93.8161		0.0139641	-555786	13.9641	-555.786		0.0139641	-1602640	13.9641	-1602.64
0.0113698	-153677	11.3698	-153.677		0.0113698	-682430	11.3698	-682.43		0.0113698	-1579960	11.3698	-1579.96
0.00747833	-253247	7.47833	-253.247		0.00747833	-778017	7.47833	-778.017		0.00747833	-1544750	7.47833	-1544.75
0.00711351	-262192	7.11351	-262.192		0.00711351	-782212	7.11351	-782.212		0.00711351	-1542460	7.11351	-1542.46
0.00656627	-275004	6.56627	-275.004		0.00656627	-787727	6.56627	-787.727		0.00656627	-1538930	6.56627	-1538.93
0.00574542	-293214	5.74542	-293.214		0.00574542	-794969	5.74542	-794.969		0.00574542	-1532980	5.74542	-1532.98
0.00451415	-320280	4.51415	-320.28		0.00451415	-802031	4.51415	-802.031		0.00451415	-1523390	4.51415	-1523.39
0.00266723	-358840	2.66723	-358.84		0.00266723	-803059	2.66723	-803.059		0.00266723	-1514680	2.66723	-1514.68
-0.000103137	-406550	-0.103137	-406.55		-0.000103137	-803546	-0.103137	-803.546		-0.000103137	-1505410	-0.103137	-1505.41
-0.00425869	-444397	-4.25869	-444.397		-0.00425869	-813035	-4.25869	-813.035		-0.00425869	-1500520	-4.25869	-1500.52
-0.010492	-457127	-10.492	-457.127		-0.010492	-833365	-10.492	-833.365		-0.010492	-1514960	-10.492	-1514.96
-0.019592	-458025	-19.592	-458.025		-0.019592	-861813	-19.592	-861.813		-0.019592	-1532940	-19.592	-1532.94
-0.028692	-467871	-28.692	-467.871		-0.028692	-882275	-28.692	-882.275		-0.028692	-1539350	-28.692	-1539.35
-0.037792	-477242	-37.792	-477.242		-0.037792	-899119	-37.792	-899.119		-0.037792	-1540510	-37.792	-1540.51
-0.044108	-481652	-44.108	-481.652		-0.044108	-909216	-44.108	-909.216		-0.044108	-1541650	-44.108	-1541.65
-0.041833	-443663	-41.833	-443.663		-0.041833	-797145	-41.833	-797.145		-0.041833	-1201320	-41.833	-1201.32
-0.0384205	-384662	-38.4205	-384.662		-0.0384205	-630420	-38.4205	-630.42		-0.0384205	-695790	-38.4205	-695.79
-0.0371408	-361643	-37.1408	-361.643		-0.0371408	-568512	-37.1408	-568.512		-0.0371408	-508012	-37.1408	-508.012
-0.0352213	-327699	-35.2213	-327.699		-0.0352213	-476734	-35.2213	-476.734		-0.0352213	-226806	-35.2213	-226.806
-0.032342	-280522	-32.342	-280.522		-0.032342	-343639	-32.342	-343.639		-0.032342	196324	-32.342	196.324
-0.028023	-211749	-28.023	-211.749		-0.028023	-164318	-28.023	-164.318		-0.028023	815839	-28.023	815.839
-0.0215446	-86471.4	-21.5446	-86.4714		-0.0215446	91380.2	-21.5446	91.3802		-0.0215446	1555930	-21.5446	1555.93
-0.0192696	-38919.9	-19.2696	-38.9199		-0.0192696	187719	-19.2696	187.719		-0.0192696	1652270	-19.2696	1652.27
-0.0184165	-25090.4	-18.4165	-25.0904		-0.0184165	220548	-18.4165	220.548		-0.0184165	1671520	-18.4165	1671.52
-0.0171368	-4341.78	-17.1368	-4.34178		-0.0171368	270348	-17.1368	270.348		-0.0171368	1682950	-17.1368	1682.95
-0.0152173	31027.8	-15.2173	31.0278		-0.0152173	348762	-15.2173	348.762		-0.0152173	1671080	-15.2173	1671.08
-0.0144974	43151.2	-14.4974	43.1512		-0.0144974	377273	-14.4974	377.273		-0.0144974	1665720	-14.4974	1665.72
-0.0134177	60267.4	-13.4177	60.2674		-0.0134177	418977	-13.4177	418.977		-0.0134177	1655750	-13.4177	1655.75
-0.0117981	84254.9	-11.7981	84.2549		-0.0117981	478802	-11.7981	478.802		-0.0117981	1638470	-11.7981	1638.47
-0.00936868	122395	-9.36868	122.395		-0.00936868	574382	-9.36868	574.382		-0.00936868	1602890	-9.36868	1602.89
-0.00572457	173543	-5.72457	173.543		-0.00572457	705475	-5.72457	705.475		-0.00572457	1549940	-5.72457	1549.94
-0.000258403	248760	-0.258403	248.76		-0.000258403	810947	-0.258403	810.947		-0.000258403	1510650	-0.258403	1510.65
0.00179141	282321	1.79141	282.321		0.00179141	830091	1.79141	830.091		0.00179141	1501610	1.79141	1501.61
0.00486613	330146	4.86613	330.146		0.00486613	846323	4.86613	846.323		0.00486613	1489110	4.86613	1489.11
0.00601915	347520	6.01915	347.52		0.00601915	849753	6.01915	849.753		0.00601915	1486790	6.01915	1486.79
0.00774867	372373	7.74867	372.373		0.00774867	853010	7.74867	853.01		0.00774867	1484520	7.74867	1484.52
0.00839725	381398	8.39725	381.398		0.00839725	853865	8.39725	853.865		0.00839725	1483850	8.39725	1483.85
0.00864046	384879	8.64046	384.879		0.00864046	854142	8.64046	854.142		0.00864046	1483540	8.64046	1483.54
0.00900529	390031	9.00529	390.031		0.00900529	854526	9.00529	854.526		0.00900529	1483060	9.00529	1483.06
0.00914209	391950	9.14209	391.95		0.00914209	854640	9.14209	854.64		0.00914209	1482860	9.14209	1482.86
0.00934731	394831	9.34731	394.831		0.00934731	854806	9.34731	854.806		0.00934731	1482550	9.34731	1482.55
0.00942426	395880	9.42426	395.88		0.00942426	854881	9.42426	854.881		0.00942426	1482440	9.42426	1482.44
0.00953969	397414	9.53969	397.414		0.00953969	855007	9.53969	855.007		0.00953969	1482300	9.53969	1482.3
0.00971284	399709	9.71284	399.709		0.00971284	855183	9.71284	855.183		0.00971284	1482090	9.71284	1482.09
0.00977777	400571	9.77777	400.571		0.00977777	855244	9.77777	855.244		0.00977777	1482010	9.77777	1482.01
0.00987517	401872	9.87517	401.872		0.00987517	855323	9.87517	855.323		0.00987517	1481880	9.87517	1481.88
0.0100213	403814	10.0213	403.814		0.0100213	855425	10.0213	855.425		0.0100213	1481690	10.0213	1481.69
0.0102404	406475	10.2404	406.475		0.0102404	855890	10.2404	855.89		0.0102404	1481310	10.2404	1481.31
0.0105691	410449	10.5691	410.449		0.0105691	856607	10.5691	856.607		0.0105691	1480750	10.5691	1480.75
0.0110622	415931	11.0622	415.931		0.0110622	857746	11.0622	857.746		0.0110622	1480230	11.0622	1480.23
0.0118018	423788	11.8018	423.788		0.0118018	859187	11.8018	859.187		0.0118018	1479810	11.8018	1479.81
0.0129112	437223	12.9112	437.223		0.0129112	861070	12.9112	861.07		0.0129112	1478050	12.9112	1478.05
0.0145753	455914	14.5753	455.914		0.0145753	864488	14.5753	864.488		0.0145753	1475530	14.5753	1475.53
0.0170714	477691	17.0714	477.691		0.0170714	869032	17.0714	869.032		0.0170714	1478850	17.0714	1478.85
0.0208157	489067	20.8157	489.067		0.0208157	881551	20.8157	881.551		0.0208157	1494940	20.8157	1494.94
0.026432	492849	26.432	492.849		0.026432	900884	26.432	900.884		0.026432	1520930	26.432	1520.93
0.0348565	493287	34.8565	493.287		0.0348565	920799	34.8565	920.799		0.0348565	1554710	34.8565	1554.71
0.0439565	486649	43.9565	486.649		0.0439565	932575	43.9565	932.575		0.0439565	1580630	43.9565	1580.63
0.0447685	485735	44.7685	485.735		0.0447685	933586	44.7685	933.586		0.0447685	1582850	44.7685	1582.85
0.0439154	472395	43.9154	472.395		0.0439154	895157	43.9154	895.157		0.0439154	1504810	43.9154	1504.81
0.0426357	453058	42.6357	453.058		0.0426357	837208	42.6357	837.208		0.0426357	1390480	42.6357	1390.48
0.0407162	424401	40.7162	424.401		0.0407162	750013	40.7162	750.013		0.0407162	1223610	40.7162	1223.61
0.0378369	382356	37.8369	382.356		0.0378369	621730	37.8369	621.73		0.0378369	987633	37.8369	987.633
0.0367571	367727	36.7571	367.727		0.0367571	574751	36.7571	574.751		0.0367571	896285	36.7571	896.285
0.0351375	346245	35.1375	346.245		0.0351375	504502	35.1375	504.502		0.0351375	751171	35.1375	751.171
0.0345302	338542	34.5302	338.542		0.0345302	478762	34.5302	478.762		0.0345302	691205	34.5302	691.205
0.0336192	326834	33.6192	326.834		0.0336192	440802	33.6192	440.802		0.0336192	596844	33.6192	596.844
0.0322526	309079	32.2526	309.079		0.0322526	383653	32.2526	383.653		0.0322526	444437	32.2526	444.437
0.0302028	281226	30.2028	281.226		0.0302028	299268	30.2028	299.268		0.0302028	197488	30.2028	197.488
0.0271281	238703	27.1281	238.703		0.0271281	178127	27.1281	178.127		0.0271281	-187692	27.1281	-187.692
0.022516	172746	22.516	172.746		0.022516	4596.75	22.516	4.59675		0.022516	-772335	22.516	-772.335
0.0207865	148322	20.7865	148.322		0.0207865	-58627.7	20.7865	-58.6277		0.0207865	-984184	20.7865	-984.184
0.0181922	100788	18.1922	100.788		0.0181922	-156635	18.1922	-156.635		0.0181922	-1255150	18.1922	-1255.15
0.0143007	11489.1	14.3007	11.4891		0.0143007	-332754	14.3007	-332.754		0.0143007	-1503480	14.3007	-1503.48
0.0128415	-18575.2	12.8415	-18.5752		0.0128415	-403432	12.8415	-403.432		0.0128415	-1559940	12.8415	-1559.94
0.0106525	-61304.2	10.6525	-61.3042		0.0106525	-508932	10.6525	-508.932		0.0106525	-1607810	10.6525	-1607.81
0.00736911	-139022	7.36911	-139.022		0.00736911	-673851	7.36911	-673.851		0.00736911	-1587990	7.36911	-1587.99
0.00613784	-166497	6.13784	-166.497		0.00613784	-734934	6.13784	-734.934		0.00613784	-1575620	6.13784	-1575.62
0.00429092	-205706	4.29092	-205.706		0.00429092	-816947	4.29092	-816.947		0.00429092	-1553040	4.29092	-1553.04
0.00359833	-223762	3.59833	-223.762		0.00359833	-835544	3.59833	-835.544		0.00359833	-1546420	3.59833	-1546.42
0.00333861	-231089	3.33861	-231.089		0.00333861	-840318	3.33861	-840.318		0.00333861	-1544550	3.33861	-1544.55
0.00294902	-242223	2.94902	-242.223		0.00294902	-846826	2.94902	-846.826		0.00294902	-1541670	2.94902	-1541.67
0.00280293	-246371	2.80293	-246.371		0.00280293	-849237	2.80293	-849.237		0.00280293	-1540560	2.80293	-1540.56
0.00258379	-252554	2.58379	-252.554		0.00258379	-852576	2.58379	-852.576		0.00258379	-1538930	2.58379	-1538.93
0.00225508	-262587	2.25508	-262.587		0.00225508	-856466	2.25508	-856.466		0.00225508	-1536260	2.25508	-1536.26
0.00176201	-277401	1.76201	-277.401		0.00176201	-861160	1.76201	-861.16		0.00176201	-1532610	1.76201	-1532.61
0.00157711	-282659	1.57711	-282.659		0.00157711	-862963	1.57711	-862.963		0.00157711	-1531280	1.57711	-1531.28
0.00129976	-289974	1.29976	-289.974		0.00129976	-865688	1.29976	-865.688		0.00129976	-1529620	1.29976	-1529.62
0.000883738	-300248	0.883738	-300.248		0.000883738	-870021	0.883738	-870.021		0.000883738	-1526350	0.883738	-1526.35
0.000259701	-316454	0.259701	-316.454		0.000259701	-873820	0.259701	-873.82		0.000259701	-1520680	0.259701	-1520.68
-0.000676355	-341134	-0.676355	-341.134		-0.000676355	-876590	-0.676355	-876.59		-0.000676355	-1512780	-0.676355	-1512.78
-0.00208044	-376371	-2.08044	-376.371		-0.00208044	-878246	-2.08044	-878.246		-0.00208044	-1502280	-2.08044	-1502.28
-0.00418656	-420860	-4.18656	-420.86		-0.00418656	-880907	-4.18656	-880.907		-0.00418656	-1486680	-4.18656	-1486.68
-0.00734575	-467292	-7.34575	-467.292		-0.00734575	-884500	-7.34575	-884.5		-0.00734575	-1473950	-7.34575	-1473.95
-0.0120845	-511212	-12.0845	-511.212		-0.0120845	-892037	-12.0845	-892.037		-0.0120845	-1465830	-12.0845	-1465.83
-0.0191927	-540006	-19.1927	-540.006		-0.0191927	-902897	-19.1927	-902.897		-0.0191927	-1474150	-19.1927	-1474.15
-0.0282927	-539809	-28.2927	-539.809		-0.0282927	-922744	-28.2927	-922.744		-0.0282927	-1499850	-28.2927	-1499.85
-0.0305677	-538853	-30.5677	-538.853		-0.0305677	-926809	-30.5677	-926.809		-0.0305677	-1506100	-30.5677	-1506.1
-0.0314208	-538570	-31.4208	-538.57		-0.0314208	-928147	-31.4208	-928.147		-0.0314208	-1508310	-31.4208	-1508.31
-0.0327005	-538295	-32.7005	-538.295		-0.0327005	-929904	-32.7005	-929.904		-0.0327005	-1511420	-32.7005	-1511.42
-0.0331804	-538279	-33.1804	-538.279		-0.0331804	-930471	-33.1804	-930.471		-0.0331804	-1512490	-33.1804	-1512.49
-0.0339002	-538319	-33.9002	-538.319		-0.0339002	-931190	-33.9002	-931.19		-0.0339002	-1514050	-33.9002	-1514.05
-0.0341702	-538305	-34.1702	-538.305		-0.0341702	-931453	-34.1702	-931.453		-0.0341702	-1514630	-34.1702	-1514.63
-0.0345751	-538285	-34.5751	-538.285		-0.0345751	-931833	-34.5751	-931.833		-0.0345751	-1515490	-34.5751	-1515.49
-0.0347269	-538276	-34.7269	-538.276		-0.0347269	-931972	-34.7269	-931.972		-0.0347269	-1515800	-34.7269	-1515.8
-0.0349547	-538257	-34.9547	-538.257		-0.0349547	-932183	-34.9547	-932.183		-0.0349547	-1516270	-34.9547	-1516.27
-0.0352963	-538203	-35.2963	-538.203		-0.0352963	-932507	-35.2963	-932.507		-0.0352963	-1516980	-35.2963	-1516.98
-0.0354244	-538202	-35.4244	-538.202		-0.0354244	-932618	-35.4244	-932.618		-0.0354244	-1517240	-35.4244	-1517.24
-0.0356166	-538231	-35.6166	-538.231		-0.0356166	-932776	-35.6166	-932.776		-0.0356166	-1517590	-35.6166	-1517.59
-0.0359048	-538272	-35.9048	-538.272		-0.0359048	-933013	-35.9048	-933.013		-0.0359048	-1518120	-35.9048	-1518.12
-0.0360129	-538285	-36.0129	-538.285		-0.0360129	-933103	-36.0129	-933.103		-0.0360129	-1518310	-36.0129	-1518.31
-0.0361751	-538244	-36.1751	-538.244		-0.0361751	-933293	-36.1751	-933.293		-0.0361751	-1518610	-36.1751	-1518.61
-0.0364183	-538192	-36.4183	-538.192		-0.0364183	-933579	-36.4183	-933.579		-0.0364183	-1519030	-36.4183	-1519.03
-0.0367831	-538114	-36.7831	-538.114		-0.0367831	-934008	-36.7831	-934.008		-0.0367831	-1519660	-36.7831	-1519.66
-0.0369199	-538082	-36.9199	-538.082		-0.0369199	-934168	-36.9199	-934.168		-0.0369199	-1519900	-36.9199	-1519.9
-0.0371251	-538021	-37.1251	-538.021		-0.0371251	-934416	-37.1251	-934.416		-0.0371251	-1520260	-37.1251	-1520.26
-0.0374329	-537909	-37.4329	-537.909		-0.0374329	-934789	-37.4329	-934.789		-0.0374329	-1520820	-37.4329	-1520.82
-0.0375484	-537853	-37.5484	-537.853		-0.0375484	-934931	-37.5484	-934.931		-0.0375484	-1521040	-37.5484	-1521.04
-0.0377215	-537766	-37.7215	-537.766		-0.0377215	-935142	-37.7215	-935.142		-0.0377215	-1521370	-37.7215	-1521.37
-0.0379813	-537633	-37.9813	-537.633		-0.0379813	-935455	-37.9813	-935.455		-0.0379813	-1521860	-37.9813	-1521.86
-0.0380786	-537581	-38.0786	-537.581		-0.0380786	-935572	-38.0786	-935.572		-0.0380786	-1522040	-38.0786	-1522.04
-0.0382247	-537482	-38.2247	-537.482		-0.0382247	-935758	-38.2247	-935.758		-0.0382247	-1522320	-38.2247	-1522.32
-0.0384439	-537338	-38.4439	-537.338		-0.0384439	-936026	-38.4439	-936.026		-0.0384439	-1522750	-38.4439	-1522.75
-0.0387726	-537143	-38.7726	-537.143		-0.0387726	-936403	-38.7726	-936.403		-0.0387726	-1523370	-38.7726	-1523.37
-0.0388959	-537089	-38.8959	-537.089		-0.0388959	-936536	-38.8959	-936.536		-0.0388959	-1523590	-38.8959	-1523.59
-0.0390808	-537054	-39.0808	-537.054		-0.0390808	-936721	-39.0808	-936.721		-0.0390808	-1523880	-39.0808	-1523.88
-0.0393581	-537039	-39.3581	-537.039		-0.0393581	-936982	-39.3581	-936.982		-0.0393581	-1524310	-39.3581	-1524.31
-0.0397741	-536937	-39.7741	-536.937		-0.0397741	-937383	-39.7741	-937.383		-0.0397741	-1525000	-39.7741	-1525
-0.0399301	-536914	-39.9301	-536.914		-0.0399301	-937527	-39.9301	-937.527		-0.0399301	-1525240	-39.9301	-1525.24
-0.0401642	-536889	-40.1642	-536.889		-0.0401642	-937736	-40.1642	-937.736		-0.0401642	-1525600	-40.1642	-1525.6
-0.0405152	-536845	-40.5152	-536.845		-0.0405152	-938047	-40.5152	-938.047		-0.0405152	-1526130	-40.5152	-1526.13
-0.0406468	-536826	-40.6468	-536.826		-0.0406468	-938163	-40.6468	-938.163		-0.0406468	-1526330	-40.6468	-1526.33
-0.0408443	-536797	-40.8443	-536.797		-0.0408443	-938335	-40.8443	-938.335		-0.0408443	-1526630	-40.8443	-1526.63
-0.0411404	-536747	-41.1404	-536.747		-0.0411404	-938592	-41.1404	-938.592		-0.0411404	-1527080	-41.1404	-1527.08
-0.0415847	-536678	-41.5847	-536.678		-0.0415847	-938966	-41.5847	-938.966		-0.0415847	-1527730	-41.5847	-1527.73
-0.0417513	-536660	-41.7513	-536.66		-0.0417513	-939098	-41.7513	-939.098		-0.0417513	-1527970	-41.7513	-1527.97
-0.0420012	-536633	-42.0012	-536.633		-0.0420012	-939295	-42.0012	-939.295		-0.0420012	-1528330	-42.0012	-1528.33
-0.042376	-536583	-42.376	-536.583		-0.042376	-939587	-42.376	-939.587		-0.042376	-1528870	-42.376	-1528.87
-0.0429383	-536403	-42.9383	-536.403		-0.0429383	-940032	-42.9383	-940.032		-0.0429383	-1529750	-42.9383	-1529.75
-0.0437817	-536045	-43.7817	-536.045		-0.0437817	-940709	-43.7817	-940.709		-0.0437817	-1531080	-43.7817	-1531.08
-0.0450468	-535412	-45.0468	-535.412		-0.0450468	-941723	-45.0468	-941.723		-0.0450468	-1533070	-45.0468	-1533.07
-0.0440555	-515281	-44.0555	-515.281		-0.0440555	-891426	-44.0555	-891.426		-0.0440555	-1389050	-44.0555	-1389.05
-0.0412091	-460642	-41.2091	-460.642		-0.0412091	-748202	-41.2091	-748.202		-0.0412091	-973825	-41.2091	-973.825
-0.0369393	-384344	-36.9393	-384.344		-0.0369393	-538141	-36.9393	-538.141		-0.0369393	-351012	-36.9393	-351.012
-0.0353382	-355700	-35.3382	-355.7		-0.0353382	-461190	-35.3382	-461.19		-0.0353382	-118808	-35.3382	-118.808
-0.0329365	-313110	-32.9365	-313.11		-0.0329365	-348781	-32.9365	-348.781		-0.0329365	228457	-32.9365	228.457
-0.0293339	-251211	-29.3339	-251.211		-0.0293339	-192162	-29.3339	-192.162		-0.0293339	737163	-29.3339	737.163
-0.02393	-147973	-23.93	-147.973		-0.02393	23442.9	-23.93	23.4429		-0.02393	1390250	-23.93	1390.25
-0.0219036	-99224.4	-21.9036	-99.2244		-0.0219036	111179	-21.9036	111.179		-0.0219036	1533060	-21.9036	1533.06
-0.0188639	-41616.5	-18.8639	-41.6165		-0.0188639	236229	-18.8639	236.229		-0.0188639	1621540	-18.8639	1621.54
-0.0143044	26696.5	-14.3044	26.6965		-0.0143044	404646	-14.3044	404.646		-0.0143044	1630130	-14.3044	1630.13
-0.0125946	54433.6	-12.5946	54.4336		-0.0125946	468525	-12.5946	468.525		-0.0125946	1612480	-12.5946	1612.48
-0.0100299	92959.6	-10.0299	92.9596		-0.0100299	557412	-10.0299	557.412		-0.0100299	1581780	-10.0299	1581.78
-0.00618277	151149	-6.18277	151.149		-0.00618277	689613	-6.18277	689.613		-0.00618277	1533850	-6.18277	1533.85
-0.00582211	156778	-5.82211	156.778		-0.00582211	702242	-5.82211	702.242		-0.00582211	1528430	-5.82211	1528.43
-0.00528111	164570	-5.28111	164.57		-0.00528111	720931	-5.28111	720.931		-0.00528111	1521020	-5.28111	1521.02
-0.00507824	167113	-5.07824	167.113		-0.00507824	728006	-5.07824	728.006		-0.00507824	1518550	-5.07824	1518.55
-0.00477393	170871	-4.77393	170.871		-0.00477393	738482	-4.77393	738.482		-0.00477393	1514910	-4.77393	1514.91
-0.00431746	176442	-4.31746	176.442		-0.00431746	754071	-4.31746	754.071		-0.00431746	1509450	-4.31746	1509.45
-0.00363276	184245	-3.63276	184.245		-0.00363276	777171	-3.63276	777.171		-0.00363276	1501530	-3.63276	1501.53
-0.003376	187121	-3.376	187.121		-0.003376	785628	-3.376	785.628		-0.003376	1498770	-3.376	1498.77
-0.00299086	191786	-2.99086	191.786		-0.00299086	799200	-2.99086	799.2		-0.00299086	1494540	-2.99086	1494.54
-0.00295475	192240	-2.95475	192.24		-0.00295475	800487	-2.95475	800.487		-0.00295475	1494130	-2.95475	1494.13
-0.00290059	192915	-2.90059	192.915		-0.00290059	802411	-2.90059	802.411		-0.00290059	1493520	-2.90059	1493.52
-0.00288028	193168	-2.88028	193.168		-0.00288028	803132	-2.88028	803.132		-0.00288028	1493290	-2.88028	1493.29
-0.00284981	193549	-2.84981	193.549		-0.00284981	804212	-2.84981	804.212		-0.00284981	1492950	-2.84981	1492.95
-0.00280411	194128	-2.80411	194.128		-0.00280411	805813	-2.80411	805.813		-0.00280411	1492430	-2.80411	1492.43
-0.00278698	194345	-2.78698	194.345		-0.00278698	806413	-2.78698	806.413		-0.00278698	1492240	-2.78698	1492.24
-0.00276127	194669	-2.76127	194.669		-0.00276127	807311	-2.76127	807.311		-0.00276127	1491960	-2.76127	1491.96
-0.00275163	194790	-2.75163	194.79		-0.00275163	807648	-2.75163	807.648		-0.00275163	1491850	-2.75163	1491.85
-0.00273717	194974	-2.73717	194.974		-0.00273717	808156	-2.73717	808.156		-0.00273717	1491680	-2.73717	1491.68
-0.00271549	195248	-2.71549	195.248		-0.00271549	808915	-2.71549	808.915		-0.00271549	1491440	-2.71549	1491.44
-0.00270735	195351	-2.70735	195.351		-0.00270735	809199	-2.70735	809.199		-0.00270735	1491350	-2.70735	1491.35
-0.00269515	195505	-2.69515	195.505		-0.00269515	809625	-2.69515	809.625		-0.00269515	1491210	-2.69515	1491.21
-0.00267685	195736	-2.67685	195.736		-0.00267685	810264	-2.67685	810.264		-0.00267685	1491010	-2.67685	1491.01
-0.0026494	196084	-2.6494	196.084		-0.0026494	811226	-2.6494	811.226		-0.0026494	1490700	-2.6494	1490.7
-0.00263911	196213	-2.63911	196.213		-0.00263911	811586	-2.63911	811.586		-0.00263911	1490600	-2.63911	1490.6
-0.00262367	196407	-2.62367	196.407		-0.00262367	812126	-2.62367	812.126		-0.00262367	1490410	-2.62367	1490.41
-0.00260051	196698	-2.60051	196.698		-0.00260051	812934	-2.60051	812.934		-0.00260051	1490160	-2.60051	1490.16
-0.00259182	196807	-2.59182	196.807		-0.00259182	813237	-2.59182	813.237		-0.00259182	1490060	-2.59182	1490.06
-0.00257879	196971	-2.57879	196.971		-0.00257879	813691	-2.57879	813.691		-0.00257879	1489910	-2.57879	1489.91
-0.00255925	197215	-2.55925	197.215		-0.00255925	814370	-2.55925	814.37		-0.00255925	1489700	-2.55925	1489.7
-0.00252994	197585	-2.52994	197.585		-0.00252994	815392	-2.52994	815.392		-0.00252994	1489360	-2.52994	1489.36
-0.00251895	197723	-2.51895	197.723		-0.00251895	815775	-2.51895	815.775		-0.00251895	1489260	-2.51895	1489.26
-0.00250246	197929	-2.50246	197.929		-0.00250246	816348	-2.50246	816.348		-0.00250246	1489050	-2.50246	1489.05
-0.00247773	198240	-2.47773	198.24		-0.00247773	817208	-2.47773	817.208		-0.00247773	1488770	-2.47773	1488.77
-0.00246845	198357	-2.46845	198.357		-0.00246845	817531	-2.46845	817.531		-0.00246845	1488670	-2.46845	1488.67
-0.00245454	198532	-2.45454	198.532		-0.00245454	818015	-2.45454	818.015		-0.00245454	1488510	-2.45454	1488.51
-0.00243367	198791	-2.43367	198.791		-0.00243367	818738	-2.43367	818.738		-0.00243367	1488290	-2.43367	1488.29
-0.00242584	198889	-2.42584	198.889		-0.00242584	819010	-2.42584	819.01		-0.00242584	1488200	-2.42584	1488.2
-0.00241411	199037	-2.41411	199.037		-0.00241411	819420	-2.41411	819.42		-0.00241411	1488060	-2.41411	1488.06
-0.0023965	199257	-2.3965	199.257		-0.0023965	820032	-2.3965	820.032		-0.0023965	1487870	-2.3965	1487.87
-0.00237009	199588	-2.37009	199.588		-0.00237009	820948	-2.37009	820.948		-0.00237009	1487570	-2.37009	1487.57
-0.00233047	200084	-2.33047	200.084		-0.00233047	822324	-2.33047	822.324		-0.00233047	1487130	-2.33047	1487.13
-0.00231561	200270	-2.31561	200.27		-0.00231561	822841	-2.31561	822.841		-0.00231561	1486960	-2.31561	1486.96
-0.00229333	200549	-2.29333	200.549		-0.00229333	823615	-2.29333	823.615		-0.00229333	1486710	-2.29333	1486.71
-0.0022599	200969	-2.2599	200.969		-0.0022599	824777	-2.2599	824.777		-0.0022599	1486320	-2.2599	1486.32
-0.00224737	201126	-2.24737	201.126		-0.00224737	825213	-2.24737	825.213		-0.00224737	1486200	-2.24737	1486.2
-0.00222856	201364	-2.22856	201.364		-0.00222856	825861	-2.22856	825.861		-0.00222856	1485960	-2.22856	1485.96
-0.00220036	201723	-2.20036	201.723		-0.00220036	826828	-2.20036	826.828		-0.00220036	1485630	-2.20036	1485.63
-0.00218978	201857	-2.18978	201.857		-0.00218978	827190	-2.18978	827.19		-0.00218978	1485510	-2.18978	1485.51
-0.00217392	202057	-2.17392	202.057		-0.00217392	827732	-2.17392	827.732		-0.00217392	1485330	-2.17392	1485.33
-0.00215012	202352	-2.15012	202.352		-0.00215012	828546	-2.15012	828.546		-0.00215012	1485070	-2.15012	1485.07
-0.00211443	202795	-2.11443	202.795		-0.00211443	829768	-2.11443	829.768		-0.00211443	1484660	-2.11443	1484.66
-0.00210104	202961	-2.10104	202.961		-0.00210104	830226	-2.10104	830.226		-0.00210104	1484530	-2.10104	1484.53
-0.00208096	203231	-2.08096	203.231		-0.00208096	830857	-2.08096	830.857		-0.00208096	1484300	-2.08096	1484.3
-0.00205084	203647	-2.05084	203.647		-0.00205084	831770	-2.05084	831.77		-0.00205084	1483990	-2.05084	1483.99
-0.00203955	203803	-2.03955	203.803		-0.00203955	832112	-2.03955	832.112		-0.00203955	1483870	-2.03955	1483.87
-0.00202261	204041	-2.02261	204.041		-0.00202261	832634	-2.02261	832.634		-0.00202261	1483700	-2.02261	1483.7
-0.0019972	204403	-1.9972	204.403		-0.0019972	833423	-1.9972	833.423		-0.0019972	1483430	-1.9972	1483.43
-0.00198767	204538	-1.98767	204.538		-0.00198767	833718	-1.98767	833.718		-0.00198767	1483360	-1.98767	1483.36
-0.00197337	204740	-1.97337	204.74		-0.00197337	834160	-1.97337	834.16		-0.00197337	1483180	-1.97337	1483.18
-0.00195193	205043	-1.95193	205.043		-0.00195193	834823	-1.95193	834.823		-0.00195193	1482960	-1.95193	1482.96
-0.00191977	205500	-1.91977	205.5		-0.00191977	835817	-1.91977	835.817		-0.00191977	1482620	-1.91977	1482.62
-0.00187152	206183	-1.87152	206.183		-0.00187152	837309	-1.87152	837.309		-0.00187152	1482120	-1.87152	1482.12
-0.00179916	207208	-1.79916	207.208		-0.00179916	839547	-1.79916	839.547		-0.00179916	1481360	-1.79916	1481.36
-0.00169061	208762	-1.69061	208.762		-0.00169061	842818	-1.69061	842.818		-0.00169061	1480250	-1.69061	1480.25
-0.00152779	211094	-1.52779	211.094		-0.00152779	847660	-1.52779	847.66		-0.00152779	1478610	-1.52779	1478.61
-0.00128356	214482	-1.28356	214.482		-0.00128356	854459	-1.28356	854.459		-0.00128356	1476330	-1.28356	1476.33
-0.000917207	219564	-0.917207	219.564		-0.000917207	864162	-0.917207	864.162		-0.000917207	1473100	-0.917207	1473.1
-0.000367683	227911	-0.367683	227.911		-0.000367683	876418	-0.367683	876.418		-0.000367683	1468810	-0.367683	1468.81
0.000456603	242094	0.456603	242.094		0.000456603	889395	0.456603	889.395		0.000456603	1463820	0.456603	1463.82
0.00169303	267013	1.69303	267.013		0.00169303	899319	1.69303	899.319		0.00169303	1460960	1.69303	1460.96
0.00354767	304875	3.54767	304.875		0.00354767	909867	3.54767	909.867		0.00354767	1457660	3.54767	1457.66
0.00632964	367261	6.32964	367.261		0.00632964	917646	6.32964	917.646		0.00632964	1447960	6.32964	1447.96
0.00659045	373719	6.59045	373.719		0.00659045	916783	6.59045	916.783		0.00659045	1447650	6.59045	1447.65
0.00668825	376126	6.68825	376.126		0.00668825	916468	6.68825	916.468		0.00668825	1447530	6.68825	1447.53
0.00683496	379728	6.83496	379.728		0.00683496	915989	6.83496	915.989		0.00683496	1447350	6.83496	1447.35
0.00684871	380070	6.84871	380.07		0.00684871	915945	6.84871	915.945		0.00684871	1447330	6.84871	1447.33
0.00686934	380578	6.86934	380.578		0.00686934	915878	6.86934	915.878		0.00686934	1447300	6.86934	1447.3
0.00690029	381334	6.90029	381.334		0.00690029	915772	6.90029	915.772		0.00690029	1447260	6.90029	1447.26
0.00694671	382462	6.94671	382.462		0.00694671	915605	6.94671	915.605		0.00694671	1447210	6.94671	1447.21
0.00696411	382890	6.96411	382.89		0.00696411	915545	6.96411	915.545		0.00696411	1447190	6.96411	1447.19
0.00699022	383531	6.99022	383.531		0.00699022	915454	6.99022	915.454		0.00699022	1447160	6.99022	1447.16
0.00702939	384493	7.02939	384.493		0.00702939	915318	7.02939	915.318		0.00702939	1447110	7.02939	1447.11
0.00704408	384853	7.04408	384.853		0.00704408	915266	7.04408	915.266		0.00704408	1447100	7.04408	1447.1
0.00706611	385394	7.06611	385.394		0.00706611	915190	7.06611	915.19		0.00706611	1447070	7.06611	1447.07
0.00709915	386206	7.09915	386.206		0.00709915	915076	7.09915	915.076		0.00709915	1447030	7.09915	1447.03
0.00714872	387419	7.14872	387.419		0.00714872	914907	7.14872	914.907		0.00714872	1446970	7.14872	1446.97
0.00716731	387852	7.16731	387.852		0.00716731	914854	7.16731	914.854		0.00716731	1446960	7.16731	1446.96
0.00719519	388498	7.19519	388.498		0.00719519	914778	7.19519	914.778		0.00719519	1446940	7.19519	1446.94
0.00723702	389466	7.23702	389.466		0.00723702	914664	7.23702	914.664		0.00723702	1446910	7.23702	1446.91
0.00729975	390917	7.29975	390.917		0.00729975	914493	7.29975	914.493		0.00729975	1446860	7.29975	1446.86
0.00739385	393091	7.39385	393.091		0.00739385	914236	7.39385	914.236		0.00739385	1446800	7.39385	1446.8
0.00753501	396350	7.53501	396.35		0.00753501	913850	7.53501	913.85		0.00753501	1446700	7.53501	1446.7
0.00774674	401222	7.74674	401.222		0.00774674	913262	7.74674	913.262		0.00774674	1446520	7.74674	1446.52
0.00806434	407983	8.06434	407.983		0.00806434	912424	8.06434	912.424		0.00806434	1446120	8.06434	1446.12
0.00854074	417437	8.54074	417.437		0.00854074	911425	8.54074	911.425		0.00854074	1445590	8.54074	1445.59
0.00925534	431157	9.25534	431.157		0.00925534	909924	9.25534	909.924		0.00925534	1444580	9.25534	1444.58
0.0103272	449226	10.3272	449.226		0.0103272	908457	10.3272	908.457		0.0103272	1444100	10.3272	1444.1
0.0119351	470947	11.9351	470.947		0.0119351	905975	11.9351	905.975		0.0119351	1446630	11.9351	1446.63
0.012538	478321	12.538	478.321		0.012538	905398	12.538	905.398		0.012538	1447550	12.538	1447.55
0.0134424	487140	13.4424	487.14		0.0134424	905570	13.4424	905.57		0.0134424	1449650	13.4424	1449.65
0.0147991	499048	14.7991	499.048		0.0147991	905714	14.7991	905.714		0.0147991	1453130	14.7991	1453.13
0.016834	512340	16.834	512.34		0.016834	908687	16.834	908.687		0.016834	1459060	16.834	1459.06
0.0198864	523535	19.8864	523.535		0.0198864	912241	19.8864	912.241		0.0198864	1474260	19.8864	1474.26
0.021031	525281	21.031	525.281		0.021031	913775	21.031	913.775		0.021031	1480530	21.031	1480.53
0.0214603	525637	21.4603	525.637		0.0214603	914415	21.4603	914.415		0.0214603	1482970	21.4603	1482.97
0.0216212	525754	21.6212	525.754		0.0216212	914658	21.6212	914.658		0.0216212	1483890	21.6212	1483.89
0.0218627	525903	21.8627	525.903		0.0218627	915025	21.8627	915.025		0.0218627	1485310	21.8627	1485.31
0.0222249	526131	22.2249	526.131		0.0222249	915606	22.2249	915.606		0.0222249	1487330	22.2249	1487.33
0.0223607	526205	22.3607	526.205		0.0223607	915816	22.3607	915.816		0.0223607	1488080	22.3607	1488.08
0.0225644	526298	22.5644	526.298		0.0225644	916134	22.5644	916.134		0.0225644	1489200	22.5644	1489.2
0.02287	526422	22.87	526.422		0.02287	916621	22.87	916.621		0.02287	1490840	22.87	1490.84
0.0229846	526485	22.9846	526.485		0.0229846	916801	22.9846	916.801		0.0229846	1491440	22.9846	1491.44
0.0231565	526579	23.1565	526.579		0.0231565	917070	23.1565	917.07		0.0231565	1492330	23.1565	1492.33
0.0234143	526697	23.4143	526.697		0.0234143	917477	23.4143	917.477		0.0234143	1493670	23.4143	1493.67
0.0238011	526808	23.8011	526.808		0.0238011	918099	23.8011	918.099		0.0238011	1495700	23.8011	1495.7
0.0239461	526840	23.9461	526.84		0.0239461	918337	23.9461	918.337		0.0239461	1496450	23.9461	1496.45
0.0241636	527004	24.1636	527.004		0.0241636	918665	24.1636	918.665		0.0241636	1497500	24.1636	1497.5
0.02449	527261	24.49	527.261		0.02449	919164	24.49	919.164		0.02449	1499040	24.49	1499.04
0.0249795	527539	24.9795	527.539		0.0249795	919955	24.9795	919.955		0.0249795	1501370	24.9795	1501.37
0.0257137	528033	25.7137	528.033		0.0257137	920938	25.7137	920.938		0.0257137	1504870	25.7137	1504.87
0.026815	528626	26.815	528.626		0.026815	922338	26.815	922.338		0.026815	1510200	26.815	1510.2
0.028467	529135	28.467	529.135		0.028467	924517	28.467	924.517		0.028467	1518630	28.467	1518.63
0.0290866	529264	29.0866	529.264		0.0290866	925423	29.0866	925.423		0.0290866	1521630	29.0866	1521.63
0.0300158	529472	30.0158	529.472		0.0300158	926709	30.0158	926.709		0.0300158	1525910	30.0158	1525.91
0.0314097	529758	31.4097	529.758		0.0314097	928392	31.4097	928.392		0.0314097	1532020	31.4097	1532.02
0.0319324	529481	31.9324	529.481		0.0319324	929053	31.9324	929.053		0.0319324	1534510	31.9324	1534.51
0.0327165	528891	32.7165	528.891		0.0327165	930043	32.7165	930.043		0.0327165	1538120	32.7165	1538.12
0.0338926	528012	33.8926	528.012		0.0338926	931320	33.8926	931.32		0.0338926	1543330	33.8926	1543.33
0.0356567	526644	35.6567	526.644		0.0356567	932996	35.6567	932.996		0.0356567	1550680	35.6567	1550.68
0.0383029	524837	38.3029	524.837		0.0383029	935320	38.3029	935.32		0.0383029	1560140	38.3029	1560.14
0.038551	524642	38.551	524.642		0.038551	935554	38.551	935.554		0.038551	1560980	38.551	1560.98
0.038644	524533	38.644	524.533		0.038644	935674	38.644	935.674		0.038644	1561290	38.644	1561.29
0.0387836	524366	38.7836	524.366		0.0387836	935857	38.7836	935.857		0.0387836	1561770	38.7836	1561.77
0.0389929	524113	38.9929	524.113		0.0389929	936130	38.9929	936.13		0.0389929	1562480	38.9929	1562.48
0.0390714	524014	39.0714	524.014		0.0390714	936234	39.0714	936.234		0.0390714	1562750	39.0714	1562.75
0.0391891	523866	39.1891	523.866		0.0391891	936389	39.1891	936.389		0.0391891	1563150	39.1891	1563.15
0.0393658	523642	39.3658	523.642		0.0393658	936621	39.3658	936.621		0.0393658	1563750	39.3658	1563.75
0.039432	523558	39.432	523.558		0.039432	936708	39.432	936.708		0.039432	1563980	39.432	1563.98
0.0395313	523430	39.5313	523.43		0.0395313	936838	39.5313	936.838		0.0395313	1564310	39.5313	1564.31
0.0396804	523252	39.6804	523.252		0.0396804	937029	39.6804	937.029		0.0396804	1564810	39.6804	1564.81
0.0399039	523016	39.9039	523.016		0.0399039	937306	39.9039	937.306		0.0399039	1565530	39.9039	1565.53
0.0399877	522927	39.9877	522.927		0.0399877	937410	39.9877	937.41		0.0399877	1565790	39.9877	1565.79
0.0401134	522799	40.1134	522.799		0.0401134	937561	40.1134	937.561		0.0401134	1566190	40.1134	1566.19
0.040302	522620	40.302	522.62		0.040302	937766	40.302	937.766		0.040302	1566800	40.302	1566.8
0.0403728	522549	40.3728	522.549		0.0403728	937843	40.3728	937.843		0.0403728	1567030	40.3728	1567.03
0.0404788	522443	40.4788	522.443		0.0404788	937958	40.4788	937.958		0.0404788	1567370	40.4788	1567.37
0.040638	522284	40.638	522.284		0.040638	938132	40.638	938.132		0.040638	1567880	40.638	1567.88
0.0408767	522044	40.8767	522.044		0.0408767	938389	40.8767	938.389		0.0408767	1568640	40.8767	1568.64
0.0409662	521954	40.9662	521.954		0.0409662	938484	40.9662	938.484		0.0409662	1568920	40.9662	1568.92
0.0411005	521817	41.1005	521.817		0.0411005	938627	41.1005	938.627		0.0411005	1569340	41.1005	1569.34
0.0413019	521611	41.3019	521.611		0.0413019	938839	41.3019	938.839		0.0413019	1569960	41.3019	1569.96
0.0413774	521530	41.3774	521.53		0.0413774	938921	41.3774	938.921		0.0413774	1570200	41.3774	1570.2
0.0414907	521392	41.4907	521.392		0.0414907	939053	41.4907	939.053		0.0414907	1570570	41.4907	1570.57
0.0416606	521201	41.6606	521.201		0.0416606	939242	41.6606	939.242		0.0416606	1571110	41.6606	1571.11
0.0417243	521131	41.7243	521.131		0.0417243	939312	41.7243	939.312		0.0417243	1571310	41.7243	1571.31
0.0418199	521027	41.8199	521.027		0.0418199	939413	41.8199	939.413		0.0418199	1571610	41.8199	1571.61
0.0419633	520870	41.9633	520.87		0.0419633	939561	41.9633	939.561		0.0419633	1572060	41.9633	1572.06
0.0421784	520672	42.1784	520.672		0.0421784	939737	42.1784	939.737		0.0421784	1572730	42.1784	1572.73
0.042259	520605	42.259	520.605		0.042259	939793	42.259	939.793		0.042259	1572980	42.259	1572.98
0.04238	520501	42.38	520.501		0.04238	939875	42.38	939.875		0.04238	1573370	42.38	1573.37
0.0425615	520344	42.5615	520.344		0.0425615	939996	42.5615	939.996		0.0425615	1573940	42.5615	1573.94
0.0426295	520285	42.6295	520.285		0.0426295	940042	42.6295	940.042		0.0426295	1574160	42.6295	1574.16
0.0427316	520196	42.7316	520.196		0.0427316	940110	42.7316	940.11		0.0427316	1574480	42.7316	1574.48
0.0428847	520062	42.8847	520.062		0.0428847	940209	42.8847	940.209		0.0428847	1574960	42.8847	1574.96
0.0431144	519861	43.1144	519.861		0.0431144	940356	43.1144	940.356		0.0431144	1575680	43.1144	1575.68
0.0434589	519559	43.4589	519.559		0.0434589	940577	43.4589	940.577		0.0434589	1576740	43.4589	1576.74
0.0439756	519082	43.9756	519.082		0.0439756	940905	43.9756	940.905		0.0439756	1578330	43.9756	1578.33
0.0447507	518374	44.7507	518.374		0.0447507	941346	44.7507	941.346		0.0447507	1580650	44.7507	1580.65
0.0450866	518024	45.0866	518.024		0.0450866	941513	45.0866	941.513		0.0450866	1581680	45.0866	1581.68
0.0433425	485989	43.3425	485.989		0.0433425	861965	43.3425	861.965		0.0433425	1426270	43.3425	1426.27
0.0407265	438546	40.7265	438.546		0.0407265	743305	40.7265	743.305		0.0407265	1203040	40.7265	1203.04
0.0368024	375191	36.8024	375.191		0.0368024	575456	36.8024	575.456		0.0368024	891562	36.8024	891.562
0.0364345	369547	36.4345	369.547		0.0364345	560276	36.4345	560.276		0.0364345	862428	36.4345	862.428
0.0358827	361244	35.8827	361.244		0.0358827	537600	35.8827	537.6		0.0358827	818690	35.8827	818.69
0.0356758	358144	35.6758	358.144		0.0356758	529028	35.6758	529.028		0.0356758	802419	35.6758	802.419
0.0353654	353524	35.3654	353.524		0.0353654	515975	35.3654	515.975		0.0353654	777990	35.3654	777.99
0.0348998	346396	34.8998	346.396		0.0348998	496546	34.8998	496.546		0.0348998	740254	34.8998	740.254
0.0342014	335477	34.2014	335.477		0.0342014	467594	34.2014	467.594		0.0342014	681098	34.2014	681.098
0.0339395	331274	33.9395	331.274		0.0339395	456723	33.9395	456.723		0.0339395	657566	33.9395	657.566
0.0335466	324701	33.5466	324.701		0.0335466	440321	33.5466	440.321		0.0335466	620312	33.5466	620.312
0.0329573	315516	32.9573	315.516		0.0329573	416944	32.9573	416.944		0.0329573	563969	32.9573	563.969
0.0329021	314692	32.9021	314.692		0.0329021	414786	32.9021	414.786		0.0329021	558523	32.9021	558.523
0.0328814	314382	32.8814	314.382		0.0328814	413977	32.8814	413.977		0.0328814	556476	32.8814	556.476
0.0328503	313922	32.8503	313.922		0.0328503	412762	32.8503	412.762		0.0328503	553400	32.8503	553.4
0.0328037	313229	32.8037	313.229		0.0328037	410940	32.8037	410.94		0.0328037	548777	32.8037	548.777
0.0327338	312189	32.7338	312.189		0.0327338	408205	32.7338	408.205		0.0327338	541826	32.7338	541.826
0.0327075	311798	32.7075	311.798		0.0327075	407180	32.7075	407.18		0.0327075	539212	32.7075	539.212
0.0326682	311211	32.6682	311.211		0.0326682	405642	32.6682	405.642		0.0326682	535287	32.6682	535.287
0.0326092	310330	32.6092	310.33		0.0326092	403338	32.6092	403.338		0.0326092	529387	32.6092	529.387
0.0325207	309011	32.5207	309.011		0.0325207	399890	32.5207	399.89		0.0325207	520510	32.5207	520.51
0.0324875	308517	32.4875	308.517		0.0324875	398596	32.4875	398.596		0.0324875	517160	32.4875	517.16
0.0324378	307775	32.4378	307.775		0.0324378	396653	32.4378	396.653		0.0324378	512125	32.4378	512.125
0.0323631	306661	32.3631	306.661		0.0323631	393737	32.3631	393.737		0.0323631	504552	32.3631	504.552
0.0323351	306245	32.3351	306.245		0.0323351	392645	32.3351	392.645		0.0323351	501696	32.3351	501.696
0.0322931	305623	32.2931	305.623		0.0322931	391008	32.2931	391.008		0.0322931	497396	32.2931	497.396
0.0322301	304687	32.2301	304.687		0.0322301	388551	32.2301	388.551		0.0322301	490928	32.2301	490.928
0.0321356	303274	32.1356	303.274		0.0321356	384854	32.1356	384.854		0.0321356	481132	32.1356	481.132
0.0319939	301139	31.9939	301.139		0.0319939	379283	31.9939	379.283		0.0319939	466267	31.9939	466.267
0.0317812	297944	31.7812	297.944		0.0317812	370955	31.7812	370.955		0.0317812	443866	31.7812	443.866
0.0314623	293150	31.4623	293.15		0.0314623	358510	31.4623	358.51		0.0314623	409933	31.4623	409.933
0.0309839	285882	30.9839	285.882		0.0309839	339799	30.9839	339.799		0.0309839	358135	30.9839	358.135
0.0302663	274735	30.2663	274.735		0.0302663	311663	30.2663	311.663		0.0302663	279149	30.2663	279.149
0.02919	257650	29.19	257.65		0.02919	269183	29.19	269.183		0.02919	157882	29.19	157.882
0.0287863	251200	28.7863	251.2		0.0287863	253118	28.7863	253.118		0.0287863	111271	28.7863	111.271
0.0281808	241452	28.1808	241.452		0.0281808	228892	28.1808	228.892		0.0281808	40578.8	28.1808	40.5788
0.0279538	237798	27.9538	237.798		0.0279538	219777	27.9538	219.777		0.0279538	13960.3	27.9538	13.9603
0.0276132	232278	27.6132	232.278		0.0276132	205949	27.6132	205.949		0.0276132	-26854.2	27.6132	-26.8542
0.0274855	230178	27.4855	230.178		0.0274855	200686	27.4855	200.686		0.0274855	-42574.9	27.4855	-42.5749
0.0272939	227038	27.2939	227.038		0.0272939	192826	27.2939	192.826		0.0272939	-66146.3	27.2939	-66.1463
0.0272221	225899	27.2221	225.899		0.0272221	189980	27.2221	189.98		0.0272221	-74680.4	27.2221	-74.6804
0.0271143	224212	27.1143	224.212		0.0271143	185767	27.1143	185.767		0.0271143	-87290.9	27.1143	-87.2909
0.0270739	223580	27.0739	223.58		0.0270739	184188	27.0739	184.188		0.0270739	-92025.6	27.0739	-92.0256
0.0270133	222628	27.0133	222.628		0.0270133	181815	27.0133	181.815		0.0270133	-99147.6	27.0133	-99.1476
0.0269906	222271	26.9906	222.271		0.0269906	180924	26.9906	180.924		0.0269906	-101820	26.9906	-101.82
0.0269565	221735	26.9565	221.735		0.0269565	179589	26.9565	179.589		0.0269565	-105829	26.9565	-105.829
0.0269053	220932	26.9053	220.932		0.0269053	177586	26.9053	177.586		0.0269053	-111843	26.9053	-111.843
0.0268862	220630	26.8862	220.63		0.0268862	176836	26.8862	176.836		0.0268862	-114098	26.8862	-114.098
0.0268574	220180	26.8574	220.18		0.0268574	175712	26.8574	175.712		0.0268574	-117480	26.8574	-117.48
0.0268142	219505	26.8142	219.505		0.0268142	174028	26.8142	174.028		0.0268142	-122551	26.8142	-122.551
0.0267981	219252	26.7981	219.252		0.0267981	173396	26.7981	173.396		0.0267981	-124453	26.7981	-124.453
0.0267738	218872	26.7738	218.872		0.0267738	172449	26.7738	172.449		0.0267738	-127306	26.7738	-127.306
0.0267374	218303	26.7374	218.303		0.0267374	171034	26.7374	171.034		0.0267374	-131580	26.7374	-131.58
0.0266828	217435	26.6828	217.435		0.0266828	168877	26.6828	168.877		0.0266828	-138153	26.6828	-138.153
0.0266008	216132	26.6008	216.132		0.0266008	165639	26.6008	165.639		0.0266008	-148035	26.6008	-148.035
0.026478	214179	26.478	214.179		0.026478	160791	26.478	160.791		0.026478	-162886	26.478	-162.886
0.0262936	211243	26.2936	211.243		0.0262936	153510	26.2936	153.51		0.0262936	-185222	26.2936	-185.222
0.0260171	206836	26.0171	206.836		0.0260171	142603	26.0171	142.603		0.0260171	-218740	26.0171	-218.74
0.0256024	200215	25.6024	200.215		0.0256024	126346	25.6024	126.346		0.0256024	-269342	25.6024	-269.342
0.0249803	190322	24.9803	190.322		0.0249803	102300	24.9803	102.3		0.0249803	-344912	24.9803	-344.912
0.024747	186592	24.747	186.592		0.024747	93288.2	24.747	93.2882		0.024747	-373148	24.747	-373.148
0.0246595	185194	24.6595	185.194		0.0246595	89908.8	24.6595	89.9088		0.0246595	-383743	24.6595	-383.743
0.0245283	183103	24.5283	183.103		0.0245283	84869.9	24.5283	84.8699		0.0245283	-399643	24.5283	-399.643
0.0243315	179943	24.3315	179.943		0.0243315	77334	24.3315	77.334		0.0243315	-423474	24.3315	-423.474
0.0242577	178747	24.2577	178.747		0.0242577	74505	24.2577	74.505		0.0242577	-432395	24.2577	-432.395
0.02423	178299	24.23	178.299		0.02423	73445.2	24.23	73.4452		0.02423	-435741	24.23	-435.741
0.0241885	177627	24.1885	177.627		0.0241885	71858.2	24.1885	71.8582		0.0241885	-440757	24.1885	-440.757
0.0241262	176622	24.1262	176.622		0.0241262	69481.5	24.1262	69.4815		0.0241262	-448281	24.1262	-448.281
0.0241028	176243	24.1028	176.243		0.0241028	68587.8	24.1028	68.5878		0.0241028	-451114	24.1028	-451.114
0.0240678	175675	24.0678	175.675		0.0240678	67246.4	24.0678	67.2464		0.0240678	-455365	24.0678	-455.365
0.0240547	175462	24.0547	175.462		0.0240547	66743.1	24.0547	66.7431		0.0240547	-456959	24.0547	-456.959
0.024035	175142	24.035	175.142		0.024035	65987.7	24.035	65.9877		0.024035	-459349	24.035	-459.349
0.0240054	174664	24.0054	174.664		0.0240054	64860.8	24.0054	64.8608		0.0240054	-462932	24.0054	-462.932
0.0239943	174484	23.9943	174.484		0.0239943	64439.5	23.9943	64.4395		0.0239943	-464277	23.9943	-464.277
0.0239777	174215	23.9777	174.215		0.0239777	63807.2	23.9777	63.8072		0.0239777	-466295	23.9777	-466.295
0.0239527	173811	23.9527	173.811		0.0239527	62857.2	23.9527	62.8572		0.0239527	-469324	23.9527	-469.324
0.0239153	173205	23.9153	173.205		0.0239153	61431.4	23.9153	61.4314		0.0239153	-473862	23.9153	-473.862
0.0239013	172977	23.9013	172.977		0.0239013	60894.8	23.9013	60.8948		0.0239013	-475560	23.9013	-475.56
0.0238803	172635	23.8803	172.635		0.0238803	60090.2	23.8803	60.0902		0.0238803	-478106	23.8803	-478.106
0.0238487	172122	23.8487	172.122		0.0238487	58884	23.8487	58.884		0.0238487	-481924	23.8487	-481.924
0.0238369	171929	23.8369	171.929		0.0238369	58432.2	23.8369	58.4322		0.0238369	-483356	23.8369	-483.356
0.0238191	171641	23.8191	171.641		0.0238191	57753.9	23.8191	57.7539		0.0238191	-485507	23.8191	-485.507
0.0237925	171208	23.7925	171.208		0.0237925	56735.2	23.7925	56.7352		0.0237925	-488736	23.7925	-488.736
0.0237525	170558	23.7525	170.558		0.0237525	55207.6	23.7525	55.2076		0.0237525	-493581	23.7525	-493.581
0.0237375	170314	23.7375	170.314		0.0237375	54634.8	23.7375	54.6348		0.0237375	-495397	23.7375	-495.397
0.0237151	169949	23.7151	169.949		0.0237151	53775.7	23.7151	53.7757		0.0237151	-498122	23.7151	-498.122
0.0236814	169400	23.6814	169.4		0.0236814	52487.3	23.6814	52.4873		0.0236814	-502210	23.6814	-502.21
0.0236308	168578	23.6308	168.578		0.0236308	50555.4	23.6308	50.5554		0.0236308	-508340	23.6308	-508.34
0.0236118	168270	23.6118	168.27		0.0236118	49831	23.6118	49.831		0.0236118	-510639	23.6118	-510.639
0.0235834	167807	23.5834	167.807		0.0235834	48744.6	23.5834	48.7446		0.0235834	-514087	23.5834	-514.087
0.0235407	167113	23.5407	167.113		0.0235407	47115.4	23.5407	47.1154		0.0235407	-519259	23.5407	-519.259
0.0235247	166853	23.5247	166.853		0.0235247	46504.5	23.5247	46.5045		0.0235247	-521199	23.5247	-521.199
0.0235007	166463	23.5007	166.463		0.0235007	45589.6	23.5007	45.5896		0.0235007	-524108	23.5007	-524.108
0.0234647	165878	23.4647	165.878		0.0234647	44221.1	23.4647	44.2211		0.0234647	-528467	23.4647	-528.467
0.0234513	165658	23.4513	165.658		0.0234513	43708.8	23.4513	43.7088		0.0234513	-530102	23.4513	-530.102
0.023431	165329	23.431	165.329		0.023431	42940.5	23.431	42.9405		0.023431	-532554	23.431	-532.554
0.0234006	164838	23.4006	164.838		0.0234006	41793.2	23.4006	41.7932		0.0234006	-536220	23.4006	-536.22
0.0233551	164101	23.3551	164.101		0.0233551	40071.9	23.3551	40.0719		0.0233551	-541719	23.3551	-541.719
0.023338	163825	23.338	163.825		0.023338	39426.4	23.338	39.4264		0.023338	-543781	23.338	-543.781
0.0233124	163410	23.3124	163.41		0.0233124	38458.2	23.3124	38.4582		0.0233124	-546874	23.3124	-546.874
0.0232739	162788	23.2739	162.788		0.0232739	37006.1	23.2739	37.0061		0.0232739	-551513	23.2739	-551.513
0.0232595	162554	23.2595	162.554		0.0232595	36460.8	23.2595	36.4608		0.0232595	-553251	23.2595	-553.251
0.0232379	162204	23.2379	162.204		0.0232379	35643.5	23.2379	35.6435		0.0232379	-555860	23.2379	-555.86
0.0232055	161680	23.2055	161.68		0.0232055	34420.8	23.2055	34.4208		0.0232055	-559774	23.2055	-559.774
0.0231933	161483	23.1933	161.483		0.0231933	33962.3	23.1933	33.9623		0.0231933	-561242	23.1933	-561.242
0.0231751	161188	23.1751	161.188		0.0231751	33273.8	23.1751	33.2738		0.0231751	-563443	23.1751	-563.443
0.0231477	160746	23.1477	160.746		0.0231477	32240.5	23.1477	32.2405		0.0231477	-566745	23.1477	-566.745
0.0231374	160580	23.1374	160.58		0.0231374	31853.4	23.1374	31.8534		0.0231374	-567983	23.1374	-567.983
0.023122	160331	23.122	160.331		0.023122	31272.8	23.122	31.2728		0.023122	-569840	23.122	-569.84
0.0230989	159958	23.0989	159.958		0.0230989	30401.9	23.0989	30.4019		0.0230989	-572626	23.0989	-572.626
0.0230643	159398	23.0643	159.398		0.0230643	29095.8	23.0643	29.0958		0.0230643	-576805	23.0643	-576.805
0.0230513	159188	23.0513	159.188		0.0230513	28605.9	23.0513	28.6059		0.0230513	-578372	23.0513	-578.372
0.0230318	158874	23.0318	158.874		0.0230318	27871.2	23.0318	27.8712		0.0230318	-580723	23.0318	-580.723
0.0230026	158403	23.0026	158.403		0.0230026	26771.5	23.0026	26.7715		0.0230026	-584245	23.0026	-584.245
0.0229917	158226	22.9917	158.226		0.0229917	26359	22.9917	26.359		0.0229917	-585566	22.9917	-585.566
0.0229752	157962	22.9752	157.962		0.0229752	25740.8	22.9752	25.7408		0.0229752	-587546	22.9752	-587.546
0.0229506	157565	22.9506	157.565		0.0229506	24817.8	22.9506	24.8178		0.0229506	-590513	22.9506	-590.513
0.0229136	156971	22.9136	156.971		0.0229136	23433.7	22.9136	23.4337		0.0229136	-594963	22.9136	-594.963
0.0228997	156748	22.8997	156.748		0.0228997	22914.5	22.8997	22.9145		0.0228997	-596632	22.8997	-596.632
0.0228789	156414	22.8789	156.414		0.0228789	22134.7	22.8789	22.1347		0.0228789	-599135	22.8789	-599.135
0.0228477	155912	22.8477	155.912		0.0228477	20964.8	22.8477	20.9648		0.0228477	-602889	22.8477	-602.889
0.022836	155724	22.836	155.724		0.022836	20526.1	22.836	20.5261		0.022836	-604297	22.836	-604.297
0.0228185	155442	22.8185	155.442		0.0228185	19868	22.8185	19.868		0.0228185	-606409	22.8185	-606.409
0.0227921	155018	22.7921	155.018		0.0227921	18880.9	22.7921	18.8809		0.0227921	-609576	22.7921	-609.576
0.0227823	154859	22.7823	154.859		0.0227823	18510.6	22.7823	18.5106		0.0227823	-610764	22.7823	-610.764
0.0227674	154621	22.7674	154.621		0.0227674	17956.2	22.7674	17.9562		0.0227674	-612545	22.7674	-612.545
0.0227452	154265	22.7452	154.265		0.0227452	17125.5	22.7452	17.1255		0.0227452	-615214	22.7452	-615.214
0.0227369	154131	22.7369	154.131		0.0227369	16814.2	22.7369	16.8142		0.0227369	-616215	22.7369	-616.215
0.0227244	153931	22.7244	153.931		0.0227244	16347.3	22.7244	16.3473		0.0227244	-617716	22.7244	-617.716
0.0227057	153631	22.7057	153.631		0.0227057	15647	22.7057	15.647		0.0227057	-619967	22.7057	-619.967
0.0226775	153180	22.6775	153.18		0.0226775	14596.6	22.6775	14.5966		0.0226775	-623344	22.6775	-623.344
0.0226354	152505	22.6354	152.505		0.0226354	13020.5	22.6354	13.0205		0.0226354	-628409	22.6354	-628.409
0.0226196	152252	22.6196	152.252		0.0226196	12429.7	22.6196	12.4297		0.0226196	-630308	22.6196	-630.308
0.0225958	151872	22.5958	151.872		0.0225958	11543.3	22.5958	11.5433		0.0225958	-633157	22.5958	-633.157
0.0225602	151302	22.5602	151.302		0.0225602	10213.7	22.5602	10.2137		0.0225602	-637431	22.5602	-637.431
0.0225069	150447	22.5069	150.447		0.0225069	8218.97	22.5069	8.21897		0.0225069	-643843	22.5069	-643.843
0.0224868	150126	22.4868	150.126		0.0224868	7470.77	22.4868	7.47077		0.0224868	-646248	22.4868	-646.248
0.0224568	149645	22.4568	149.645		0.0224568	6348.44	22.4568	6.34844		0.0224568	-649855	22.4568	-649.855
0.0224118	148924	22.4118	148.924		0.0224118	4667.88	22.4118	4.66788		0.0224118	-655259	22.4118	-655.259
0.0223442	147846	22.3442	147.846		0.0223442	2143.61	22.3442	2.14361		0.0223442	-663371	22.3442	-663.371
0.0223189	147442	22.3189	147.442		0.0223189	1197.14	22.3189	1.19714		0.0223189	-666414	22.3189	-666.414
0.0222809	146836	22.2809	146.836		0.0222809	-223.148	22.2809	-0.223148		0.0222809	-670979	22.2809	-670.979
0.0222239	145928	22.2239	145.928		0.0222239	-2353.11	22.2239	-2.35311		0.0222239	-677821	22.2239	-677.821
0.0221384	144578	22.1384	144.578		0.0221384	-5526.64	22.1384	-5.52664		0.0221384	-688030	22.1384	-688.03
0.0221063	144077	22.1063	144.077		0.0221063	-6701.06	22.1063	-6.70106		0.0221063	-691804	22.1063	-691.804
0.0220582	143330	22.0582	143.33		0.0220582	-8456.69	22.0582	-8.45669		0.0220582	-697433	22.0582	-697.433
0.0220402	143049	22.0402	143.049		0.0220402	-9117.02	22.0402	-9.11702		0.0220402	-699550	22.0402	-699.55
0.0220132	142628	22.0132	142.628		0.0220132	-10107.9	22.0132	-10.1079		0.0220132	-702723	22.0132	-702.723
0.0219726	142001	21.9726	142.001		0.0219726	-11592.3	21.9726	-11.5923		0.0219726	-707480	21.9726	-707.48
0.0219574	141768	21.9574	141.768		0.0219574	-12146.3	21.9574	-12.1463		0.0219574	-709260	21.9574	-709.26
0.0219345	141419	21.9345	141.419		0.0219345	-12977.4	21.9345	-12.9774		0.0219345	-711927	21.9345	-711.927
0.0219003	140895	21.9003	140.895		0.0219003	-14223.8	21.9003	-14.2238		0.0219003	-715923	21.9003	-715.923
0.0218875	140699	21.8875	140.699		0.0218875	-14691.3	21.8875	-14.6913		0.0218875	-717422	21.8875	-717.422
0.0218682	140404	21.8682	140.404		0.0218682	-15392.4	21.8682	-15.3924		0.0218682	-719668	21.8682	-719.668
0.0218393	139962	21.8393	139.962		0.0218393	-16443.2	21.8393	-16.4432		0.0218393	-723036	21.8393	-723.036
0.0218285	139796	21.8285	139.796		0.0218285	-16837.3	21.8285	-16.8373		0.0218285	-724299	21.8285	-724.299
0.0218122	139548	21.8122	139.548		0.0218122	-17428.5	21.8122	-17.4285		0.0218122	-726192	21.8122	-726.192
0.0217878	139175	21.7878	139.175		0.0217878	-18315.3	21.7878	-18.3153		0.0217878	-729029	21.7878	-729.029
0.0217787	139035	21.7787	139.035		0.0217787	-18647.7	21.7787	-18.6477		0.0217787	-730093	21.7787	-730.093
0.021765	138826	21.765	138.826		0.021765	-19147.2	21.765	-19.1472		0.021765	-731689	21.765	-731.689
0.0217444	138511	21.7444	138.511		0.0217444	-19898	21.7444	-19.898		0.0217444	-734080	21.7444	-734.08
0.0217136	138038	21.7136	138.038		0.0217136	-21023.9	21.7136	-21.0239		0.0217136	-737666	21.7136	-737.666
0.021702	137861	21.702	137.861		0.021702	-21446	21.702	-21.446		0.021702	-739011	21.702	-739.011
0.0216847	137596	21.6847	137.596		0.0216847	-22079.1	21.6847	-22.0791		0.0216847	-741027	21.6847	-741.027
0.0216586	137197	21.6586	137.197		0.0216586	-23031.4	21.6586	-23.0314		0.0216586	-744050	21.6586	-744.05
0.0216489	137047	21.6489	137.047		0.0216489	-23389.8	21.6489	-23.3898		0.0216489	-745184	21.6489	-745.184
0.0216342	136822	21.6342	136.822		0.0216342	-23927.2	21.6342	-23.9272		0.0216342	-746884	21.6342	-746.884
0.0216123	136485	21.6123	136.485		0.0216123	-24733.4	21.6123	-24.7334		0.0216123	-749434	21.6123	-749.434
0.0215793	135980	21.5793	135.98		0.0215793	-25938.5	21.5793	-25.9385		0.0215793	-753249	21.5793	-753.249
0.021567	135791	21.567	135.791		0.021567	-26389.1	21.567	-26.3891		0.021567	-754677	21.567	-754.677
0.0215484	135510	21.5484	135.51		0.0215484	-27063.1	21.5484	-27.0631		0.0215484	-756808	21.5484	-756.808
0.0215206	135087	21.5206	135.087		0.0215206	-28073.5	21.5206	-28.0735		0.0215206	-759999	21.5206	-759.999
0.0215102	134929	21.5102	134.929		0.0215102	-28453.6	21.5102	-28.4536		0.0215102	-761195	21.5102	-761.195
0.0214946	134691	21.4946	134.691		0.0214946	-29023.4	21.4946	-29.0234		0.0214946	-762989	21.4946	-762.989
0.0214711	134335	21.4711	134.335		0.0214711	-29876.6	21.4711	-29.8766		0.0214711	-765677	21.4711	-765.677
0.0214623	134202	21.4623	134.202		0.0214623	-30195.7	21.4623	-30.1957		0.0214623	-766682	21.4623	-766.682
0.0214491	134002	21.4491	134.002		0.0214491	-30673.2	21.4491	-30.6732		0.0214491	-768187	21.4491	-768.187
0.0214294	133704	21.4294	133.704		0.0214294	-31388.8	21.4294	-31.3888		0.0214294	-770440	21.4294	-770.44
0.0213997	133257	21.3997	133.257		0.0213997	-32460.5	21.3997	-32.4605		0.0213997	-773816	21.3997	-773.816
0.0213885	133090	21.3885	133.09		0.0213885	-32862.2	21.3885	-32.8622		0.0213885	-775082	21.3885	-775.082
0.0213718	132839	21.3718	132.839		0.0213718	-33463.8	21.3718	-33.4638		0.0213718	-776976	21.3718	-776.976
0.0213468	132465	21.3468	132.465		0.0213468	-34360.2	21.3468	-34.3602		0.0213468	-779791	21.3468	-779.791
0.0213374	132325	21.3374	132.325		0.0213374	-34696.4	21.3374	-34.6964		0.0213374	-780847	21.3374	-780.847
0.0213233	132115	21.3233	132.115		0.0213233	-35200.6	21.3233	-35.2006		0.0213233	-782429	21.3233	-782.429
0.0213022	131800	21.3022	131.8		0.0213022	-35956.7	21.3022	-35.9567		0.0213022	-784802	21.3022	-784.802
0.0212943	131682	21.2943	131.682		0.0212943	-36240.5	21.2943	-36.2405		0.0212943	-785692	21.2943	-785.692
0.0212824	131505	21.2824	131.505		0.0212824	-36666.3	21.2824	-36.6663		0.0212824	-787025	21.2824	-787.025
0.0212645	131238	21.2645	131.238		0.0212645	-37304.1	21.2645	-37.3041		0.0212645	-789025	21.2645	-789.025
0.0212378	130838	21.2378	130.838		0.0212378	-38259.5	21.2378	-38.2595		0.0212378	-792023	21.2378	-792.023
0.0211977	130234	21.1977	130.234		0.0211977	-39694.3	21.1977	-39.6943		0.0211977	-796517	21.1977	-796.517
0.0211375	129324	21.1375	129.324		0.0211375	-41866.7	21.1375	-41.8667		0.0211375	-803330	21.1375	-803.33
0.0210473	127954	21.0473	127.954		0.0210473	-45140.8	21.0473	-45.1408		0.0210473	-813582	21.0473	-813.582
0.0209119	125879	20.9119	125.879		0.0209119	-50069	20.9119	-50.069		0.0209119	-828926	20.9119	-828.926
0.0207088	122753	20.7088	122.753		0.0207088	-57440.4	20.7088	-57.4404		0.0207088	-851874	20.7088	-851.874
0.0204041	118069	20.4041	118.069		0.0204041	-68479.8	20.4041	-68.4798		0.0204041	-886247	20.4041	-886.247
0.0199472	111078	19.9472	111.078		0.0199472	-84945	19.9472	-84.945		0.0199472	-937618	19.9472	-937.618
0.0197758	108418	19.7758	108.418		0.0197758	-91194.8	19.7758	-91.1948		0.0197758	-956555	19.7758	-956.555
0.0197116	107398	19.7116	107.398		0.0197116	-93574.3	19.7116	-93.5743		0.0197116	-963464	19.7116	-963.464
0.0196152	105868	19.6152	105.868		0.0196152	-97136.7	19.6152	-97.1367		0.0196152	-973828	19.6152	-973.828
0.019579	105295	19.579	105.295		0.019579	-98467.8	19.579	-98.4678		0.019579	-977719	19.579	-977.719
0.0195655	105080	19.5655	105.08		0.0195655	-98967	19.5655	-98.967		0.0195655	-979178	19.5655	-979.178
0.0195451	104763	19.5451	104.763		0.0195451	-99703.6	19.5451	-99.7036		0.0195451	-981320	19.5451	-981.32
0.0195146	104292	19.5146	104.292		0.0195146	-100798	19.5146	-100.798		0.0195146	-984498	19.5146	-984.498
0.0195032	104116	19.5032	104.116		0.0195032	-101209	19.5032	-101.209		0.0195032	-985689	19.5032	-985.689
0.0194861	103851	19.4861	103.851		0.0194861	-101824	19.4861	-101.824		0.0194861	-987476	19.4861	-987.476
0.0194603	103456	19.4603	103.456		0.0194603	-102745	19.4603	-102.745		0.0194603	-990135	19.4603	-990.135
0.0194507	103308	19.4507	103.308		0.0194507	-103089	19.4507	-103.089		0.0194507	-991127	19.4507	-991.127
0.0194362	103087	19.4362	103.087		0.0194362	-103605	19.4362	-103.605		0.0194362	-992614	19.4362	-992.614
0.0194145	102755	19.4145	102.755		0.0194145	-104379	19.4145	-104.379		0.0194145	-994844	19.4145	-994.844
0.0193819	102257	19.3819	102.257		0.0193819	-105540	19.3819	-105.54		0.0193819	-998189	19.3819	-998.189
0.0193697	102070	19.3697	102.07		0.0193697	-105976	19.3697	-105.976		0.0193697	-999443	19.3697	-999.443
0.0193514	101790	19.3514	101.79		0.0193514	-106627	19.3514	-106.627		0.0193514	-1001320	19.3514	-1001.32
0.0193239	101371	19.3239	101.371		0.0193239	-107604	19.3239	-107.604		0.0193239	-1004140	19.3239	-1004.14
0.0193136	101213	19.3136	101.213		0.0193136	-107970	19.3136	-107.97		0.0193136	-1005200	19.3136	-1005.2
0.0192981	100977	19.2981	100.977		0.0192981	-108520	19.2981	-108.52		0.0192981	-1006790	19.2981	-1006.79
0.019275	100624	19.275	100.624		0.019275	-109343	19.275	-109.343		0.019275	-1009170	19.275	-1009.17
0.0192402	100093	19.2402	100.093		0.0192402	-110578	19.2402	-110.578		0.0192402	-1012740	19.2402	-1012.74
0.019188	99111.2	19.188	99.1112		0.019188	-112520	19.188	-112.52		0.019188	-1017700	19.188	-1017.7
0.0191098	97595.1	19.1098	97.5951		0.0191098	-115437	19.1098	-115.437		0.0191098	-1025010	19.1098	-1025.01
0.0189924	95326.3	18.9924	95.3263		0.0189924	-119789	18.9924	-119.789		0.0189924	-1035980	18.9924	-1035.98
0.0188163	91788.4	18.8163	91.7884		0.0188163	-126374	18.8163	-126.374		0.0188163	-1052110	18.8163	-1052.11
0.0185522	85724.6	18.5522	85.7246		0.0185522	-136661	18.5522	-136.661		0.0185522	-1074530	18.5522	-1074.53
0.0181561	76977.3	18.1561	76.9773		0.0181561	-151891	18.1561	-151.891		0.0181561	-1107430	18.1561	-1107.43
0.0175619	63818.8	17.5619	63.8188		0.0175619	-174820	17.5619	-174.82		0.0175619	-1151100	17.5619	-1151.1
0.017339	58919	17.339	58.919		0.017339	-183414	17.339	-183.414		0.017339	-1166690	17.339	-1166.69
0.0170048	51803.3	17.0048	51.8033		0.0170048	-196452	17.0048	-196.452		0.0170048	-1189930	17.0048	-1189.93
0.0165034	40866.5	16.5034	40.8665		0.0165034	-217183	16.5034	-217.183		0.0165034	-1222180	16.5034	-1222.18
0.0157513	24313.8	15.7513	24.3138		0.0157513	-249784	15.7513	-249.784		0.0157513	-1267960	15.7513	-1267.96
0.0146233	-1071.93	14.6233	-1.07193		0.0146233	-299893	14.6233	-299.893		0.0146233	-1331560	14.6233	-1331.56
0.0129311	-36625.8	12.9311	-36.6258		0.0129311	-378518	12.9311	-378.518		0.0129311	-1409870	12.9311	-1409.87
0.0103929	-84466	10.3929	-84.466		0.0103929	-496900	10.3929	-496.9		0.0103929	-1485980	10.3929	-1485.98
0.0094411	-103150	9.4411	-103.15		0.0094411	-542455	9.4411	-542.455		0.0094411	-1501690	9.4411	-1501.69
0.00801337	-134370	8.01337	-134.37		0.00801337	-612529	8.01337	-612.529		0.00801337	-1504010	8.01337	-1504.01
0.00747797	-147186	7.47797	-147.186		0.00747797	-639439	7.47797	-639.439		0.00747797	-1501430	7.47797	-1501.43
0.00667487	-166240	6.67487	-166.24		0.00667487	-679726	6.67487	-679.726		0.00667487	-1496700	6.67487	-1496.7
0.0063737	-173592	6.3737	-173.592		0.0063737	-694880	6.3737	-694.88		0.0063737	-1494390	6.3737	-1494.39
0.00592196	-184707	5.92196	-184.707		0.00592196	-717259	5.92196	-717.259		0.00592196	-1490950	5.92196	-1490.95
0.00524434	-199763	5.24434	-199.763		0.00524434	-750494	5.24434	-750.494		0.00524434	-1486910	5.24434	-1486.91
0.00499024	-205258	4.99024	-205.258		0.00499024	-762861	4.99024	-762.861		0.00499024	-1485350	4.99024	-1485.35
0.00489495	-207260	4.89495	-207.26		0.00489495	-767492	4.89495	-767.492		0.00489495	-1484770	4.89495	-1484.77
0.00475201	-210242	4.75201	-210.242		0.00475201	-774425	4.75201	-774.425		0.00475201	-1483900	4.75201	-1483.9
0.00453761	-214717	4.53761	-214.717		0.00453761	-784813	4.53761	-784.813		0.00453761	-1482560	4.53761	-1482.56
0.00421601	-221397	4.21601	-221.397		0.00421601	-800366	4.21601	-800.366		0.00421601	-1480440	4.21601	-1480.44
0.0040954	-223935	4.0954	-223.935		0.0040954	-806446	4.0954	-806.446		0.0040954	-1479180	4.0954	-1479.18
0.0039145	-227767	3.9145	-227.767		0.0039145	-815405	3.9145	-815.405		0.0039145	-1477210	3.9145	-1477.21
0.00364315	-233842	3.64315	-233.842		0.00364315	-827619	3.64315	-827.619		0.00364315	-1474260	3.64315	-1474.26
0.00354139	-236339	3.54139	-236.339		0.00354139	-831476	3.54139	-831.476		0.00354139	-1473090	3.54139	-1473.09
0.00338876	-240088	3.38876	-240.088		0.00338876	-836927	3.38876	-836.927		0.00338876	-1471390	3.38876	-1471.39
0.0031598	-245731	3.1598	-245.731		0.0031598	-844977	3.1598	-844.977		0.0031598	-1468840	3.1598	-1468.84
0.00307394	-247830	3.07394	-247.83		0.00307394	-847802	3.07394	-847.802		0.00307394	-1467950	3.07394	-1467.95
0.00294516	-250967	2.94516	-250.967		0.00294516	-851964	2.94516	-851.964		0.00294516	-1466640	2.94516	-1466.64
0.00275198	-255656	2.75198	-255.656		0.00275198	-858157	2.75198	-858.157		0.00275198	-1464690	2.75198	-1464.69
0.00246221	-262641	2.46221	-262.641		0.00246221	-867313	2.46221	-867.313		0.00246221	-1461720	2.46221	-1461.72
0.00235354	-265280	2.35354	-265.28		0.00235354	-870702	2.35354	-870.702		0.00235354	-1460470	2.35354	-1460.47
0.00219055	-269236	2.19055	-269.236		0.00219055	-875781	2.19055	-875.781		0.00219055	-1458590	2.19055	-1458.59
0.00194606	-275188	1.94606	-275.188		0.00194606	-882852	1.94606	-882.852		0.00194606	-1456070	1.94606	-1456.07
0.00185437	-277392	1.85437	-277.392		0.00185437	-885212	1.85437	-885.212		0.00185437	-1455310	1.85437	-1455.31
0.00171684	-280694	1.71684	-280.694		0.00171684	-888742	1.71684	-888.742		0.00171684	-1454160	1.71684	-1454.16
0.00151055	-285583	1.51055	-285.583		0.00151055	-894011	1.51055	-894.011		0.00151055	-1452480	1.51055	-1452.48
0.00143319	-287341	1.43319	-287.341		0.00143319	-895949	1.43319	-895.949		0.00143319	-1451940	1.43319	-1451.94
0.00131715	-289970	1.31715	-289.97		0.00131715	-898815	1.31715	-898.815		0.00131715	-1451160	1.31715	-1451.16
0.0011431	-293875	1.1431	-293.875		0.0011431	-903117	1.1431	-903.117		0.0011431	-1449990	1.1431	-1449.99
0.000882008	-300257	0.882008	-300.257		0.000882008	-908623	0.882008	-908.623		0.000882008	-1448450	0.882008	-1448.45
0.0007841	-302893	0.7841	-302.893		0.0007841	-910265	0.7841	-910.265		0.0007841	-1447980	0.7841	-1447.98
0.000637238	-307243	0.637238	-307.243		0.000637238	-911857	0.637238	-911.857		0.000637238	-1447580	0.637238	-1447.58
0.000416946	-313909	0.416946	-313.909		0.000416946	-913944	0.416946	-913.944		0.000416946	-1447040	0.416946	-1447.04
0.000334336	-316399	0.334336	-316.399		0.000334336	-914722	0.334336	-914.722		0.000334336	-1446850	0.334336	-1446.85
0.000210422	-320086	0.210422	-320.086		0.000210422	-915924	0.210422	-915.924		0.000210422	-1446560	0.210422	-1446.56
2.45501e-05	-325551	0.0245501	-325.551		2.45501e-05	-917771	0.0245501	-917.771		2.45501e-05	-1446070	0.0245501	-1446.07
-0.000254258	-333636	-0.254258	-333.636		-0.000254258	-920526	-0.254258	-920.526		-0.000254258	-1445110	-0.254258	-1445.11
-0.00035881	-336647	-0.35881	-336.647		-0.00035881	-921545	-0.35881	-921.545		-0.00035881	-1444760	-0.35881	-1444.76
-0.00051564	-341137	-0.51564	-341.137		-0.00051564	-923058	-0.51564	-923.058		-0.00051564	-1444250	-0.51564	-1444.25
-0.000750884	-348807	-0.750884	-348.807		-0.000750884	-925259	-0.750884	-925.259		-0.000750884	-1442360	-0.750884	-1442.36
-0.00110375	-359990	-1.10375	-359.99		-0.00110375	-928603	-1.10375	-928.603		-0.00110375	-1439490	-1.10375	-1439.49
-0.00163305	-375531	-1.63305	-375.531		-0.00163305	-933674	-1.63305	-933.674		-0.00163305	-1435320	-1.63305	-1435.32
-0.002427	-397513	-2.427	-397.513		-0.002427	-939772	-2.427	-939.772		-0.002427	-1428940	-2.427	-1428.94
-0.00361792	-433033	-3.61792	-433.033		-0.00361792	-940131	-3.61792	-940.131		-0.00361792	-1420570	-3.61792	-1420.57
-0.0054043	-478311	-5.4043	-478.311		-0.0054043	-937028	-5.4043	-937.028		-0.0054043	-1412130	-5.4043	-1412.13
-0.0060742	-491518	-6.0742	-491.518		-0.0060742	-936266	-6.0742	-936.266		-0.0060742	-1410550	-6.0742	-1410.55
-0.00707904	-507931	-7.07904	-507.931		-0.00707904	-935750	-7.07904	-935.75		-0.00707904	-1408650	-7.07904	-1408.65
-0.00745585	-513640	-7.45585	-513.64		-0.00745585	-935371	-7.45585	-935.371		-0.00745585	-1408020	-7.45585	-1408.02
-0.00802108	-521827	-8.02108	-521.827		-0.00802108	-934790	-8.02108	-934.79		-0.00802108	-1407180	-8.02108	-1407.18
-0.00886891	-533334	-8.86891	-533.334		-0.00886891	-933896	-8.86891	-933.896		-0.00886891	-1406110	-8.86891	-1406.11
-0.0101407	-547945	-10.1407	-547.945		-0.0101407	-932857	-10.1407	-932.857		-0.0101407	-1405510	-10.1407	-1405.51
-0.0120483	-564712	-12.0483	-564.712		-0.0120483	-930891	-12.0483	-930.891		-0.0120483	-1407330	-12.0483	-1407.33
-0.0149097	-579093	-14.9097	-579.093		-0.0149097	-931368	-14.9097	-931.368		-0.0149097	-1414250	-14.9097	-1414.25
-0.0192019	-592379	-19.2019	-592.379		-0.0192019	-931109	-19.2019	-931.109		-0.0192019	-1428250	-19.2019	-1428.25
-0.0208115	-593165	-20.8115	-593.165		-0.0208115	-932183	-20.8115	-932.183		-0.0208115	-1435270	-20.8115	-1435.27
-0.0232258	-592578	-23.2258	-592.578		-0.0232258	-934110	-23.2258	-934.11		-0.0232258	-1446340	-23.2258	-1446.34
-0.0241312	-592595	-24.1312	-592.595		-0.0241312	-934875	-24.1312	-934.875		-0.0241312	-1450010	-24.1312	-1450.01
-0.0254892	-592191	-25.4892	-592.191		-0.0254892	-935951	-25.4892	-935.951		-0.0254892	-1455610	-25.4892	-1455.61
-0.0259985	-591936	-25.9985	-591.936		-0.0259985	-936297	-25.9985	-936.297		-0.0259985	-1457780	-25.9985	-1457.78
-0.0267624	-591443	-26.7624	-591.443		-0.0267624	-936810	-26.7624	-936.81		-0.0267624	-1461090	-26.7624	-1461.09
-0.0270489	-591268	-27.0489	-591.268		-0.0270489	-937005	-27.0489	-937.005		-0.0270489	-1462310	-27.0489	-1462.31
-0.0274786	-590965	-27.4786	-590.965		-0.0274786	-937459	-27.4786	-937.459		-0.0274786	-1463980	-27.4786	-1463.98
-0.0281231	-590388	-28.1231	-590.388		-0.0281231	-938270	-28.1231	-938.27		-0.0281231	-1466410	-28.1231	-1466.41
-0.02909	-589481	-29.09	-589.481		-0.02909	-939495	-29.09	-939.495		-0.02909	-1469940	-29.09	-1469.94
-0.0305402	-588076	-30.5402	-588.076		-0.0305402	-941107	-30.5402	-941.107		-0.0305402	-1475280	-30.5402	-1475.28
-0.0310841	-587518	-31.0841	-587.518		-0.0310841	-941699	-31.0841	-941.699		-0.0310841	-1477260	-31.0841	-1477.26
-0.0318998	-586721	-31.8998	-586.721		-0.0318998	-942615	-31.8998	-942.615		-0.0318998	-1480010	-31.8998	-1480.01
-0.0331235	-585296	-33.1235	-585.296		-0.0331235	-944148	-33.1235	-944.148		-0.0331235	-1483990	-33.1235	-1483.99
-0.0349589	-583155	-34.9589	-583.155		-0.0349589	-946182	-34.9589	-946.182		-0.0349589	-1489700	-34.9589	-1489.7
-0.0356472	-582572	-35.6472	-582.572		-0.0356472	-946780	-35.6472	-946.78		-0.0356472	-1491650	-35.6472	-1491.65
-0.0359053	-582383	-35.9053	-582.383		-0.0359053	-946972	-35.9053	-946.972		-0.0359053	-1492370	-35.9053	-1492.37
-0.0360021	-582312	-36.0021	-582.312		-0.0360021	-947044	-36.0021	-947.044		-0.0360021	-1492640	-36.0021	-1492.64
-0.0361473	-582204	-36.1473	-582.204		-0.0361473	-947150	-36.1473	-947.15		-0.0361473	-1493050	-36.1473	-1493.05
-0.0363651	-582041	-36.3651	-582.041		-0.0363651	-947309	-36.3651	-947.309		-0.0363651	-1493650	-36.3651	-1493.65
-0.0366918	-581882	-36.6918	-581.882		-0.0366918	-947464	-36.6918	-947.464		-0.0366918	-1494530	-36.6918	-1494.53
-0.0368143	-581817	-36.8143	-581.817		-0.0368143	-947517	-36.8143	-947.517		-0.0368143	-1494870	-36.8143	-1494.87
-0.036998	-581734	-36.998	-581.734		-0.036998	-947591	-36.998	-947.591		-0.036998	-1495360	-36.998	-1495.36
-0.0372736	-581611	-37.2736	-581.611		-0.0372736	-947695	-37.2736	-947.695		-0.0372736	-1496090	-37.2736	-1496.09
-0.037377	-581564	-37.377	-581.564		-0.037377	-947733	-37.377	-947.733		-0.037377	-1496360	-37.377	-1496.36
-0.037532	-581494	-37.532	-581.494		-0.037532	-947788	-37.532	-947.788		-0.037532	-1496770	-37.532	-1496.77
-0.0377646	-581385	-37.7646	-581.385		-0.0377646	-947869	-37.7646	-947.869		-0.0377646	-1497380	-37.7646	-1497.38
-0.0381135	-581227	-38.1135	-581.227		-0.0381135	-947997	-38.1135	-947.997		-0.0381135	-1498270	-38.1135	-1498.27
-0.0382443	-581171	-38.2443	-581.171		-0.0382443	-948048	-38.2443	-948.048		-0.0382443	-1498580	-38.2443	-1498.58
-0.0384405	-581087	-38.4405	-581.087		-0.0384405	-948123	-38.4405	-948.123		-0.0384405	-1499060	-38.4405	-1499.06
-0.0387348	-580949	-38.7348	-580.949		-0.0387348	-948240	-38.7348	-948.24		-0.0387348	-1499770	-38.7348	-1499.77
-0.0388452	-580890	-38.8452	-580.89		-0.0388452	-948286	-38.8452	-948.286		-0.0388452	-1500030	-38.8452	-1500.03
-0.0390108	-580798	-39.0108	-580.798		-0.0390108	-948355	-39.0108	-948.355		-0.0390108	-1500430	-39.0108	-1500.43
-0.0392591	-580658	-39.2591	-580.658		-0.0392591	-948458	-39.2591	-948.458		-0.0392591	-1501020	-39.2591	-1501.02
-0.0393522	-580604	-39.3522	-580.604		-0.0393522	-948498	-39.3522	-948.498		-0.0393522	-1501240	-39.3522	-1501.24
-0.0394919	-580524	-39.4919	-580.524		-0.0394919	-948557	-39.4919	-948.557		-0.0394919	-1501570	-39.4919	-1501.57
-0.0397015	-580407	-39.7015	-580.407		-0.0397015	-948643	-39.7015	-948.643		-0.0397015	-1502050	-39.7015	-1502.05
-0.0400158	-580247	-40.0158	-580.247		-0.0400158	-948760	-40.0158	-948.76		-0.0400158	-1502760	-40.0158	-1502.76
-0.0401337	-580186	-40.1337	-580.186		-0.0401337	-948804	-40.1337	-948.804		-0.0401337	-1503020	-40.1337	-1503.02
-0.0403105	-580093	-40.3105	-580.093		-0.0403105	-948869	-40.3105	-948.869		-0.0403105	-1503420	-40.3105	-1503.42
-0.0405757	-579950	-40.5757	-579.95		-0.0405757	-948965	-40.5757	-948.965		-0.0405757	-1504010	-40.5757	-1504.01
-0.0406751	-579895	-40.6751	-579.895		-0.0406751	-948999	-40.6751	-948.999		-0.0406751	-1504230	-40.6751	-1504.23
-0.0408243	-579811	-40.8243	-579.811		-0.0408243	-949051	-40.8243	-949.051		-0.0408243	-1504560	-40.8243	-1504.56
-0.0410481	-579686	-41.0481	-579.686		-0.0410481	-949126	-41.0481	-949.126		-0.0410481	-1505060	-41.0481	-1505.06
-0.0413837	-579492	-41.3837	-579.492		-0.0413837	-949238	-41.3837	-949.238		-0.0413837	-1505800	-41.3837	-1505.8
-0.0415096	-579418	-41.5096	-579.418		-0.0415096	-949281	-41.5096	-949.281		-0.0415096	-1506070	-41.5096	-1506.07
-0.0416984	-579314	-41.6984	-579.314		-0.0416984	-949342	-41.6984	-949.342		-0.0416984	-1506480	-41.6984	-1506.48
-0.0419816	-579150	-41.9816	-579.15		-0.0419816	-949435	-41.9816	-949.435		-0.0419816	-1507090	-41.9816	-1507.09
-0.0420878	-579088	-42.0878	-579.088		-0.0420878	-949470	-42.0878	-949.47		-0.0420878	-1507320	-42.0878	-1507.32
-0.0422471	-578995	-42.2471	-578.995		-0.0422471	-949523	-42.2471	-949.523		-0.0422471	-1507660	-42.2471	-1507.66
-0.042486	-578860	-42.486	-578.86		-0.042486	-949599	-42.486	-949.599		-0.042486	-1508160	-42.486	-1508.16
-0.0425756	-578809	-42.5756	-578.809		-0.0425756	-949628	-42.5756	-949.628		-0.0425756	-1508350	-42.5756	-1508.35
-0.0427101	-578732	-42.7101	-578.732		-0.0427101	-949671	-42.7101	-949.671		-0.0427101	-1508630	-42.7101	-1508.63
-0.0429117	-578616	-42.9117	-578.616		-0.0429117	-949734	-42.9117	-949.734		-0.0429117	-1509050	-42.9117	-1509.05
-0.0432141	-578441	-43.2141	-578.441		-0.0432141	-949827	-43.2141	-949.827		-0.0432141	-1509680	-43.2141	-1509.68
-0.0433275	-578376	-43.3275	-578.376		-0.0433275	-949862	-43.3275	-949.862		-0.0433275	-1509910	-43.3275	-1509.91
-0.0434976	-578275	-43.4976	-578.275		-0.0434976	-949910	-43.4976	-949.91		-0.0434976	-1510260	-43.4976	-1510.26
-0.0437528	-578122	-43.7528	-578.122		-0.0437528	-949969	-43.7528	-949.969		-0.0437528	-1510800	-43.7528	-1510.8
-0.0438485	-578064	-43.8485	-578.064		-0.0438485	-949991	-43.8485	-949.991		-0.0438485	-1511000	-43.8485	-1511
-0.043992	-577975	-43.992	-577.975		-0.043992	-950024	-43.992	-950.024		-0.043992	-1511300	-43.992	-1511.3
-0.0442073	-577838	-44.2073	-577.838		-0.0442073	-950072	-44.2073	-950.072		-0.0442073	-1511750	-44.2073	-1511.75
-0.0445303	-577617	-44.5303	-577.617		-0.0445303	-950146	-44.5303	-950.146		-0.0445303	-1512440	-44.5303	-1512.44
-0.0446514	-577532	-44.6514	-577.532		-0.0446514	-950173	-44.6514	-950.173		-0.0446514	-1512700	-44.6514	-1512.7
-0.044833	-577404	-44.833	-577.404		-0.044833	-950214	-44.833	-950.214		-0.044833	-1513080	-44.833	-1513.08
-0.0451055	-577207	-45.1055	-577.207		-0.0451055	-950275	-45.1055	-950.275		-0.0451055	-1513650	-45.1055	-1513.65
-0.0452077	-577133	-45.2077	-577.133		-0.0452077	-950298	-45.2077	-950.298		-0.0452077	-1513870	-45.2077	-1513.87
-0.045361	-577020	-45.361	-577.02		-0.045361	-950332	-45.361	-950.332		-0.045361	-1514190	-45.361	-1514.19
-0.0453909	-576953	-45.3909	-576.953		-0.0453909	-950331	-45.3909	-950.331		-0.0453909	-1514280	-45.3909	-1514.28
-0.0449771	-566856	-44.9771	-566.856		-0.0449771	-928723	-44.9771	-928.723		-0.0449771	-1456600	-44.9771	-1456.6
-0.0443563	-551755	-44.3563	-551.755		-0.0443563	-896407	-44.3563	-896.407		-0.0443563	-1370030	-44.3563	-1370.03
-0.0434252	-529252	-43.4252	-529.252		-0.0434252	-848091	-43.4252	-848.091		-0.0434252	-1240120	-43.4252	-1240.12
-0.043076	-520965	-43.076	-520.965		-0.043076	-829962	-43.076	-829.962		-0.043076	-1191320	-43.076	-1191.32
-0.0425522	-508564	-42.5522	-508.564		-0.0425522	-802813	-42.5522	-802.813		-0.0425522	-1118140	-42.5522	-1118.14
-0.0417666	-490019	-41.7666	-490.019		-0.0417666	-762177	-41.7666	-762.177		-0.0417666	-1008400	-41.7666	-1008.4
-0.0405881	-462493	-40.5881	-462.493		-0.0405881	-701424	-40.5881	-701.424		-0.0405881	-843722	-40.5881	-843.722
-0.0388204	-426453	-38.8204	-426.453		-0.0388204	-611054	-38.8204	-611.054		-0.0388204	-591707	-38.8204	-591.707
-0.0361688	-372606	-36.1688	-372.606		-0.0361688	-477891	-36.1688	-477.891		-0.0361688	-215673	-36.1688	-215.673
-0.0351745	-352432	-35.1745	-352.432		-0.0351745	-429296	-35.1745	-429.296		-0.0351745	-75778.7	-35.1745	-75.7787
-0.033683	-322304	-33.683	-322.304		-0.033683	-357620	-33.683	-357.62		-0.033683	133283	-33.683	133.283
-0.0314457	-278276	-31.4457	-278.276		-0.0314457	-254664	-31.4457	-254.664		-0.0314457	442436	-31.4457	442.436
-0.0306067	-261726	-30.6067	-261.726		-0.0306067	-217351	-30.6067	-217.351		-0.0306067	556266	-30.6067	556.266
-0.0293483	-237368	-29.3483	-237.368		-0.0293483	-163837	-29.3483	-163.837		-0.0293483	723826	-29.3483	723.826
-0.0274606	-201923	-27.4606	-201.923		-0.0274606	-87172.4	-27.4606	-87.1724		-0.0274606	968444	-27.4606	968.444
-0.0267527	-188897	-26.7527	-188.897		-0.0267527	-59664.8	-26.7527	-59.6648		-0.0267527	1059590	-26.7527	1059.59
-0.0256908	-161617	-25.6908	-161.617		-0.0256908	-15168.5	-25.6908	-15.1685		-0.0256908	1174100	-25.6908	1174.1
-0.0252927	-150432	-25.2927	-150.432		-0.0252927	1753.75	-25.2927	1.75375		-0.0252927	1210500	-25.2927	1210.5
-0.0246954	-135533	-24.6954	-135.533		-0.0246954	26574.2	-24.6954	26.5742		-0.0246954	1265280	-24.6954	1265.28
-0.0237995	-114428	-23.7995	-114.428		-0.0237995	65496.8	-23.7995	65.4968		-0.0237995	1337150	-23.7995	1337.15
-0.0234635	-106701	-23.4635	-106.701		-0.0234635	79867.9	-23.4635	79.8679		-0.0234635	1362500	-23.4635	1362.5
-0.0229595	-95318	-22.9595	-95.318		-0.0229595	101605	-22.9595	101.605		-0.0229595	1397310	-22.9595	1397.31
-0.0222036	-78491.4	-22.2036	-78.4914		-0.0222036	134733	-22.2036	134.733		-0.0222036	1440680	-22.2036	1440.68
-0.0210697	-55586.1	-21.0697	-55.5861		-0.0210697	184420	-21.0697	184.42		-0.0210697	1487560	-21.0697	1487.56
-0.0202193	-40927.2	-20.2193	-40.9272		-0.0202193	219839	-20.2193	219.839		-0.0202193	1510570	-20.2193	1510.57
-0.0193689	-27836.2	-19.3689	-27.8362		-0.0193689	253729	-19.3689	253.729		-0.0193689	1529140	-19.3689	1529.14
-0.0180932	-8677.2	-18.0932	-8.6772		-0.0180932	303568	-18.0932	303.568		-0.0180932	1544440	-18.0932	1544.44
-0.0161798	20779.3	-16.1798	20.7793		-0.0161798	378470	-16.1798	378.47		-0.0161798	1554160	-16.1798	1554.16
-0.0154622	33249.6	-15.4622	33.2496		-0.0154622	408220	-15.4622	408.22		-0.0154622	1550900	-15.4622	1550.9
-0.0143859	51604.7	-14.3859	51.6047		-0.0143859	452260	-14.3859	452.26		-0.0143859	1543310	-14.3859	1543.31
-0.0139823	58326.6	-13.9823	58.3266		-0.0139823	468591	-13.9823	468.591		-0.0139823	1540090	-13.9823	1540.09
-0.0133769	68246.8	-13.3769	68.2468		-0.0133769	492757	-13.3769	492.757		-0.0133769	1535030	-13.3769	1535.03
-0.0131498	71991.3	-13.1498	71.9913		-0.0131498	501714	-13.1498	501.714		-0.0131498	1533020	-13.1498	1533.02
-0.0128093	77734.2	-12.8093	77.7342		-0.0128093	515149	-12.8093	515.149		-0.0128093	1529640	-12.8093	1529.64
-0.0126816	79885.4	-12.6816	79.8854		-0.0126816	520262	-12.6816	520.262		-0.0126816	1528320	-12.6816	1528.32
-0.01249	83063.2	-12.49	83.0632		-0.01249	527891	-12.49	527.891		-0.01249	1526310	-12.49	1526.31
-0.0124182	84244.6	-12.4182	84.2446		-0.0124182	530743	-12.4182	530.743		-0.0124182	1525560	-12.4182	1525.56
-0.0123104	86001.2	-12.3104	86.0012		-0.0123104	535009	-12.3104	535.009		-0.0123104	1524430	-12.3104	1524.43
-0.01227	86657.5	-12.27	86.6575		-0.01227	536609	-12.27	536.609		-0.01227	1524010	-12.27	1524.01
-0.0122094	87638.9	-12.2094	87.6389		-0.0122094	539005	-12.2094	539.005		-0.0122094	1523380	-12.2094	1523.38
-0.0121867	87999.1	-12.1867	87.9991		-0.0121867	539906	-12.1867	539.906		-0.0121867	1523140	-12.1867	1523.14
-0.0121526	88537.6	-12.1526	88.5376		-0.0121526	541258	-12.1526	541.258		-0.0121526	1522790	-12.1526	1522.79
-0.0121015	89343.7	-12.1015	89.3437		-0.0121015	543283	-12.1015	543.283		-0.0121015	1522260	-12.1015	1522.26
-0.0120247	90549.5	-12.0247	90.5495		-0.0120247	546311	-12.0247	546.311		-0.0120247	1521470	-12.0247	1521.47
-0.011996	91001.1	-11.996	91.0011		-0.011996	547446	-11.996	547.446		-0.011996	1521170	-11.996	1521.17
-0.0119528	91677.3	-11.9528	91.6773		-0.0119528	549146	-11.9528	549.146		-0.0119528	1520720	-11.9528	1520.72
-0.0118881	92689.4	-11.8881	92.6894		-0.0118881	551689	-11.8881	551.689		-0.0118881	1520050	-11.8881	1520.05
-0.0118638	93068.2	-11.8638	93.0682		-0.0118638	552643	-11.8638	552.643		-0.0118638	1519800	-11.8638	1519.8
-0.0118274	93635.6	-11.8274	93.6356		-0.0118274	554072	-11.8274	554.072		-0.0118274	1519420	-11.8274	1519.42
-0.0117728	94484.1	-11.7728	94.4841		-0.0117728	556211	-11.7728	556.211		-0.0117728	1518850	-11.7728	1518.85
-0.0117523	94801.6	-11.7523	94.8016		-0.0117523	557012	-11.7523	557.012		-0.0117523	1518640	-11.7523	1518.64
-0.0117216	95277.3	-11.7216	95.2773		-0.0117216	558213	-11.7216	558.213		-0.0117216	1518320	-11.7216	1518.32
-0.0116755	95989	-11.6755	95.989		-0.0116755	560011	-11.6755	560.011		-0.0116755	1517850	-11.6755	1517.85
-0.0116064	97054.6	-11.6064	97.0546		-0.0116064	562708	-11.6064	562.708		-0.0116064	1517120	-11.6064	1517.12
-0.0115805	97454.1	-11.5805	97.4541		-0.0115805	563721	-11.5805	563.721		-0.0115805	1516850	-11.5805	1516.85
-0.0115416	98053	-11.5416	98.053		-0.0115416	565239	-11.5416	565.239		-0.0115416	1516440	-11.5416	1516.44
-0.0114833	98949.1	-11.4833	98.9491		-0.0114833	567510	-11.4833	567.51		-0.0114833	1515820	-11.4833	1515.82
-0.0114614	99284.9	-11.4614	99.2849		-0.0114614	568361	-11.4614	568.361		-0.0114614	1515580	-11.4614	1515.58
-0.0114286	99787.8	-11.4286	99.7878		-0.0114286	569636	-11.4286	569.636		-0.0114286	1515240	-11.4286	1515.24
-0.0113794	100541	-11.3794	100.541		-0.0113794	571545	-11.3794	571.545		-0.0113794	1514710	-11.3794	1514.71
-0.0113056	101658	-11.3056	101.658		-0.0113056	574398	-11.3056	574.398		-0.0113056	1513940	-11.3056	1513.94
-0.0111949	103331	-11.1949	103.331		-0.0111949	578666	-11.1949	578.666		-0.0111949	1512770	-11.1949	1512.77
-0.0110288	105828	-11.0288	105.828		-0.0110288	585049	-11.0288	585.049		-0.0110288	1511020	-11.0288	1511.02
-0.0107797	109691	-10.7797	109.691		-0.0107797	594784	-10.7797	594.784		-0.0107797	1508000	-10.7797	1508
-0.0104061	116035	-10.4061	116.035		-0.0104061	610457	-10.4061	610.457		-0.0104061	1503180	-10.4061	1503.18
-0.00984558	125495	-9.84558	125.495		-0.00984558	633807	-9.84558	633.807		-0.00984558	1495900	-9.84558	1495.9
-0.00979303	126374	-9.79303	126.374		-0.00979303	635993	-9.79303	635.993		-0.00979303	1495240	-9.79303	1495.24
-0.00971421	127696	-9.71421	127.696		-0.00971421	639284	-9.71421	639.284		-0.00971421	1494260	-9.71421	1494.26
-0.00959598	129673	-9.59598	129.673		-0.00959598	644211	-9.59598	644.211		-0.00959598	1492780	-9.59598	1492.78
-0.00955165	130415	-9.55165	130.415		-0.00955165	646061	-9.55165	646.061		-0.00955165	1492220	-9.55165	1492.22
-0.00948515	131528	-9.48515	131.528		-0.00948515	648835	-9.48515	648.835		-0.00948515	1491340	-9.48515	1491.34
-0.00938539	133201	-9.38539	133.201		-0.00938539	652982	-9.38539	652.982		-0.00938539	1490020	-9.38539	1490.02
-0.00923576	135764	-9.23576	135.764		-0.00923576	659328	-9.23576	659.328		-0.00923576	1488060	-9.23576	1488.06
-0.00901131	139606	-9.01131	139.606		-0.00901131	668893	-9.01131	668.893		-0.00901131	1485050	-9.01131	1485.05
-0.00867464	145331	-8.67464	145.331		-0.00867464	683000	-8.67464	683		-0.00867464	1480650	-8.67464	1480.65
-0.00854839	147564	-8.54839	147.564		-0.00854839	688400	-8.54839	688.4		-0.00854839	1478720	-8.54839	1478.72
-0.00853655	147774	-8.53655	147.774		-0.00853655	688906	-8.53655	688.906		-0.00853655	1478540	-8.53655	1478.54
-0.0085188	148087	-8.5188	148.087		-0.0085188	689664	-8.5188	689.664		-0.0085188	1478270	-8.5188	1478.27
-0.00849217	148557	-8.49217	148.557		-0.00849217	690800	-8.49217	690.8		-0.00849217	1477860	-8.49217	1477.86
-0.00845222	149261	-8.45222	149.261		-0.00845222	692502	-8.45222	692.502		-0.00845222	1477250	-8.45222	1477.25
-0.00843724	149524	-8.43724	149.524		-0.00843724	693140	-8.43724	693.14		-0.00843724	1477020	-8.43724	1477.02
-0.00841477	149920	-8.41477	149.92		-0.00841477	694096	-8.41477	694.096		-0.00841477	1476680	-8.41477	1476.68
-0.00838106	150509	-8.38106	150.509		-0.00838106	695524	-8.38106	695.524		-0.00838106	1476160	-8.38106	1476.16
-0.00836842	150729	-8.36842	150.729		-0.00836842	696059	-8.36842	696.059		-0.00836842	1475970	-8.36842	1475.97
-0.00834947	151062	-8.34947	151.062		-0.00834947	696862	-8.34947	696.862		-0.00834947	1475680	-8.34947	1475.68
-0.00832103	151559	-8.32103	151.559		-0.00832103	698067	-8.32103	698.067		-0.00832103	1475250	-8.32103	1475.25
-0.00827837	152307	-8.27837	152.307		-0.00827837	699879	-8.27837	699.879		-0.00827837	1474600	-8.27837	1474.6
-0.00821438	153427	-8.21438	153.427		-0.00821438	702593	-8.21438	702.593		-0.00821438	1473620	-8.21438	1473.62
-0.0081184	155110	-8.1184	155.11		-0.0081184	706671	-8.1184	706.671		-0.0081184	1472160	-8.1184	1472.16
-0.00797443	157640	-7.97443	157.64		-0.00797443	712812	-7.97443	712.812		-0.00797443	1469960	-7.97443	1469.96
-0.00792044	158588	-7.92044	158.588		-0.00792044	715112	-7.92044	715.112		-0.00792044	1469140	-7.92044	1469.14
-0.00783946	160005	-7.83946	160.005		-0.00783946	718553	-7.83946	718.553		-0.00783946	1467900	-7.83946	1467.9
-0.00771798	161984	-7.71798	161.984		-0.00771798	723699	-7.71798	723.699		-0.00771798	1466170	-7.71798	1466.17
-0.00767243	162644	-7.67243	162.644		-0.00767243	725629	-7.67243	725.629		-0.00767243	1465580	-7.67243	1465.58
-0.0076041	163628	-7.6041	163.628		-0.0076041	728519	-7.6041	728.519		-0.0076041	1464710	-7.6041	1464.71
-0.0075016	165119	-7.5016	165.119		-0.0075016	732862	-7.5016	732.862		-0.0075016	1463370	-7.5016	1463.37
-0.00734786	167381	-7.34786	167.381		-0.00734786	739352	-7.34786	739.352		-0.00734786	1461320	-7.34786	1461.32
-0.00711725	170771	-7.11725	170.771		-0.00711725	749169	-7.11725	749.169		-0.00711725	1458270	-7.11725	1458.27
-0.00677132	175827	-6.77132	175.827		-0.00677132	763607	-6.77132	763.607		-0.00677132	1453720	-6.77132	1453.72
-0.00625244	183711	-6.25244	183.711		-0.00625244	784807	-6.25244	784.807		-0.00625244	1446610	-6.25244	1446.61
-0.0062038	184525	-6.2038	184.525		-0.0062038	786802	-6.2038	786.802		-0.0062038	1445870	-6.2038	1445.87
-0.00613083	185747	-6.13083	185.747		-0.00613083	789794	-6.13083	789.794		-0.00613083	1444760	-6.13083	1444.76
-0.00610347	186200	-6.10347	186.2		-0.00610347	790907	-6.10347	790.907		-0.00610347	1444390	-6.10347	1444.39
-0.00606242	186877	-6.06242	186.877		-0.00606242	792573	-6.06242	792.573		-0.00606242	1443760	-6.06242	1443.76
-0.00600086	187899	-6.00086	187.899		-0.00600086	795061	-6.00086	795.061		-0.00600086	1442850	-6.00086	1442.85
-0.00597777	188285	-5.97777	188.285		-0.00597777	795987	-5.97777	795.987		-0.00597777	1442510	-5.97777	1442.51
-0.00594314	188865	-5.94314	188.865		-0.00594314	797374	-5.94314	797.374		-0.00594314	1441990	-5.94314	1441.99
-0.00589119	189730	-5.89119	189.73		-0.00589119	799456	-5.89119	799.456		-0.00589119	1441220	-5.89119	1441.22
-0.00587171	190053	-5.87171	190.053		-0.00587171	800236	-5.87171	800.236		-0.00587171	1440960	-5.87171	1440.96
-0.00584249	190535	-5.84249	190.535		-0.00584249	801404	-5.84249	801.404		-0.00584249	1440490	-5.84249	1440.49
-0.00579866	191250	-5.79866	191.25		-0.00579866	803151	-5.79866	803.151		-0.00579866	1439850	-5.79866	1439.85
-0.00578223	191517	-5.78223	191.517		-0.00578223	803805	-5.78223	803.805		-0.00578223	1439600	-5.78223	1439.6
-0.00575757	191916	-5.75757	191.916		-0.00575757	804783	-5.75757	804.783		-0.00575757	1439240	-5.75757	1439.24
-0.00572059	192518	-5.72059	192.518		-0.00572059	806251	-5.72059	806.251		-0.00572059	1438690	-5.72059	1438.69
-0.00570672	192743	-5.70672	192.743		-0.00570672	806802	-5.70672	806.802		-0.00570672	1438510	-5.70672	1438.51
-0.00568592	193081	-5.68592	193.081		-0.00568592	807628	-5.68592	807.628		-0.00568592	1438180	-5.68592	1438.18
-0.00565472	193585	-5.65472	193.585		-0.00565472	808863	-5.65472	808.863		-0.00565472	1437720	-5.65472	1437.72
-0.00560791	194341	-5.60791	194.341		-0.00560791	810713	-5.60791	810.713		-0.00560791	1437030	-5.60791	1437.03
-0.00559036	194624	-5.59036	194.624		-0.00559036	811406	-5.59036	811.406		-0.00559036	1436770	-5.59036	1436.77
-0.00556403	195047	-5.56403	195.047		-0.00556403	812444	-5.56403	812.444		-0.00556403	1436380	-5.56403	1436.38
-0.00552454	195684	-5.52454	195.684		-0.00552454	814002	-5.52454	814.002		-0.00552454	1435780	-5.52454	1435.78
-0.00550973	195922	-5.50973	195.922		-0.00550973	814587	-5.50973	814.587		-0.00550973	1435570	-5.50973	1435.57
-0.00548752	196278	-5.48752	196.278		-0.00548752	815463	-5.48752	815.463		-0.00548752	1435230	-5.48752	1435.23
-0.0054542	196811	-5.4542	196.811		-0.0054542	816775	-5.4542	816.775		-0.0054542	1434730	-5.4542	1434.73
-0.00540421	197610	-5.40421	197.61		-0.00540421	818738	-5.40421	818.738		-0.00540421	1433980	-5.40421	1433.98
-0.00532924	198803	-5.32924	198.803		-0.00532924	821676	-5.32924	821.676		-0.00532924	1432850	-5.32924	1432.85
-0.00530113	199256	-5.30113	199.256		-0.00530113	822789	-5.30113	822.789		-0.00530113	1432430	-5.30113	1432.43
-0.00525896	199938	-5.25896	199.938		-0.00525896	824467	-5.25896	824.467		-0.00525896	1431810	-5.25896	1431.81
-0.0051957	200963	-5.1957	200.963		-0.0051957	826982	-5.1957	826.982		-0.0051957	1430870	-5.1957	1430.87
-0.00510081	202504	-5.10081	202.504		-0.00510081	830740	-5.10081	830.74		-0.00510081	1429480	-5.10081	1429.48
-0.00506523	203081	-5.06523	203.081		-0.00506523	832147	-5.06523	832.147		-0.00506523	1428940	-5.06523	1428.94
-0.00501185	203945	-5.01185	203.945		-0.00501185	834256	-5.01185	834.256		-0.00501185	1428160	-5.01185	1428.16
-0.00499184	204269	-4.99184	204.269		-0.00499184	835045	-4.99184	835.045		-0.00499184	1427860	-4.99184	1427.86
-0.00496182	204754	-4.96182	204.754		-0.00496182	836229	-4.96182	836.229		-0.00496182	1427420	-4.96182	1427.42
-0.00491678	205481	-4.91678	205.481		-0.00491678	838004	-4.91678	838.004		-0.00491678	1426760	-4.91678	1426.76
-0.00484923	206576	-4.84923	206.576		-0.00484923	840673	-4.84923	840.673		-0.00484923	1425740	-4.84923	1425.74
-0.0048239	206990	-4.8239	206.99		-0.0048239	841681	-4.8239	841.681		-0.0048239	1425350	-4.8239	1425.35
-0.0047859	207612	-4.7859	207.612		-0.0047859	843193	-4.7859	843.193		-0.0047859	1424770	-4.7859	1424.77
-0.0047289	208540	-4.7289	208.54		-0.0047289	845454	-4.7289	845.454		-0.0047289	1423910	-4.7289	1423.91
-0.00470753	208887	-4.70753	208.887		-0.00470753	846302	-4.70753	846.302		-0.00470753	1423590	-4.70753	1423.59
-0.00467547	209409	-4.67547	209.409		-0.00467547	847573	-4.67547	847.573		-0.00467547	1423100	-4.67547	1423.1
-0.00462738	210191	-4.62738	210.191		-0.00462738	849478	-4.62738	849.478		-0.00462738	1422370	-4.62738	1422.37
-0.00460935	210484	-4.60935	210.484		-0.00460935	850192	-4.60935	850.192		-0.00460935	1422100	-4.60935	1422.1
-0.0045823	210924	-4.5823	210.924		-0.0045823	851261	-4.5823	851.261		-0.0045823	1421690	-4.5823	1421.69
-0.00454172	211583	-4.54172	211.583		-0.00454172	852865	-4.54172	852.865		-0.00454172	1421070	-4.54172	1421.07
-0.00448085	212571	-4.48085	212.571		-0.00448085	855266	-4.48085	855.266		-0.00448085	1420140	-4.48085	1420.14
-0.00445803	212942	-4.45803	212.942		-0.00445803	856166	-4.45803	856.166		-0.00445803	1419790	-4.45803	1419.79
-0.00442379	213498	-4.42379	213.498		-0.00442379	857515	-4.42379	857.515		-0.00442379	1419270	-4.42379	1419.27
-0.00437244	214331	-4.37244	214.331		-0.00437244	859538	-4.37244	859.538		-0.00437244	1418490	-4.37244	1418.49
-0.00435318	214643	-4.35318	214.643		-0.00435318	860296	-4.35318	860.296		-0.00435318	1418190	-4.35318	1418.19
-0.00432429	215113	-4.32429	215.113		-0.00432429	861433	-4.32429	861.433		-0.00432429	1417750	-4.32429	1417.75
-0.00428096	215837	-4.28096	215.837		-0.00428096	863080	-4.28096	863.08		-0.00428096	1417100	-4.28096	1417.1
-0.00421597	217004	-4.21597	217.004		-0.00421597	865338	-4.21597	865.338		-0.00421597	1416160	-4.21597	1416.16
-0.00419159	217440	-4.19159	217.44		-0.00419159	866184	-4.19159	866.184		-0.00419159	1415810	-4.19159	1415.81
-0.00415503	218096	-4.15503	218.096		-0.00415503	867453	-4.15503	867.453		-0.00415503	1415280	-4.15503	1415.28
-0.00410019	219080	-4.10019	219.08		-0.00410019	869355	-4.10019	869.355		-0.00410019	1414490	-4.10019	1414.49
-0.00407963	219447	-4.07963	219.447		-0.00407963	870067	-4.07963	870.067		-0.00407963	1414200	-4.07963	1414.2
-0.00404878	219997	-4.04878	219.997		-0.00404878	871135	-4.04878	871.135		-0.00404878	1413760	-4.04878	1413.76
-0.00400251	220821	-4.00251	220.821		-0.00400251	872734	-4.00251	872.734		-0.00400251	1413100	-4.00251	1413.1
-0.0039331	222049	-3.9331	222.049		-0.0039331	875134	-3.9331	875.134		-0.0039331	1412110	-3.9331	1412.11
-0.00390707	222508	-3.90707	222.508		-0.00390707	875966	-3.90707	875.966		-0.00390707	1411760	-3.90707	1411.76
-0.00386803	223199	-3.86803	223.199		-0.00386803	877222	-3.86803	877.222		-0.00386803	1411230	-3.86803	1411.23
-0.00380947	224235	-3.80947	224.235		-0.00380947	879106	-3.80947	879.106		-0.00380947	1410450	-3.80947	1410.45
-0.00372163	225774	-3.72163	225.774		-0.00372163	881923	-3.72163	881.923		-0.00372163	1409290	-3.72163	1409.29
-0.00368869	226348	-3.68869	226.348		-0.00368869	882979	-3.68869	882.979		-0.00368869	1408850	-3.68869	1408.85
-0.00363927	227216	-3.63927	227.216		-0.00363927	884576	-3.63927	884.576		-0.00363927	1408190	-3.63927	1408.19
-0.00356516	228523	-3.56516	228.523		-0.00356516	886979	-3.56516	886.979		-0.00356516	1407190	-3.56516	1407.19
-0.00353736	229013	-3.53736	229.013		-0.00353736	887880	-3.53736	887.88		-0.00353736	1406810	-3.53736	1406.81
-0.00349567	229748	-3.49567	229.748		-0.00349567	889233	-3.49567	889.233		-0.00349567	1406240	-3.49567	1406.24
-0.00343313	230843	-3.43313	230.843		-0.00343313	891260	-3.43313	891.26		-0.00343313	1405380	-3.43313	1405.38
-0.00333933	232438	-3.33933	232.438		-0.00333933	894291	-3.33933	894.291		-0.00333933	1404130	-3.33933	1404.13
-0.00319862	234808	-3.19862	234.808		-0.00319862	898825	-3.19862	898.825		-0.00319862	1402270	-3.19862	1402.27
-0.00298756	238687	-2.98756	238.687		-0.00298756	904925	-2.98756	904.925		-0.00298756	1399540	-2.98756	1399.54
-0.00267097	244695	-2.67097	244.695		-0.00267097	913557	-2.67097	913.557		-0.00267097	1395600	-2.67097	1395.6
-0.00219608	253387	-2.19608	253.387		-0.00219608	925725	-2.19608	925.725		-0.00219608	1390120	-2.19608	1390.12
-0.00148374	265811	-1.48374	265.811		-0.00148374	941524	-1.48374	941.524		-0.00148374	1383620	-1.48374	1383.62
-0.00121662	270145	-1.21662	270.145		-0.00121662	946819	-1.21662	946.819		-0.00121662	1381770	-1.21662	1381.77
-0.000815929	276581	-0.815929	276.581		-0.000815929	954753	-0.815929	954.753		-0.000815929	1379000	-0.815929	1379
-0.000214896	288417	-0.214896	288.417		-0.000214896	963154	-0.214896	963.154		-0.000214896	1375550	-0.214896	1375.55
0.000686652	307581	0.686652	307.581		0.000686652	973015	0.686652	973.015		0.000686652	1371970	0.686652	1371.97
0.00203897	335958	2.03897	335.958		0.00203897	983324	2.03897	983.324		0.00203897	1369680	2.03897	1369.68
0.00406746	373417	4.06746	373.417		0.00406746	997086	4.06746	997.086		0.00406746	1367370	4.06746	1367.37
0.00711018	439933	7.11018	439.933		0.00711018	988045	7.11018	988.045		0.00711018	1369950	7.11018	1369.95
0.0116743	500823	11.6743	500.823		0.0116743	975446	11.6743	975.446		0.0116743	1393800	11.6743	1393.8
0.0185204	548772	18.5204	548.772		0.0185204	958081	18.5204	958.081		0.0185204	1433520	18.5204	1433.52
0.0210877	557930	21.0877	557.93		0.0210877	953700	21.0877	953.7		0.0210877	1449490	21.0877	1449.49
0.0249387	560920	24.9387	560.92		0.0249387	949933	24.9387	949.933		0.0249387	1473620	24.9387	1473.62
0.0307151	564775	30.7151	564.775		0.0307151	946891	30.7151	946.891		0.0307151	1502360	30.7151	1502.36
0.0308505	564889	30.8505	564.889		0.0308505	946844	30.8505	946.844		0.0308505	1502950	30.8505	1502.95
0.0310535	565070	31.0535	565.07		0.0310535	946768	31.0535	946.768		0.0310535	1503820	31.0535	1503.82
0.0313582	565324	31.3582	565.324		0.0313582	946652	31.3582	946.652		0.0313582	1505150	31.3582	1505.15
0.0318151	565679	31.8151	565.679		0.0318151	946475	31.8151	946.475		0.0318151	1507160	31.8151	1507.16
0.0319864	565802	31.9864	565.802		0.0319864	946410	31.9864	946.41		0.0319864	1507920	31.9864	1507.92
0.0322434	565988	32.2434	565.988		0.0322434	946310	32.2434	946.31		0.0322434	1508970	32.2434	1508.97
0.032629	566179	32.629	566.179		0.032629	946223	32.629	946.223		0.032629	1510380	32.629	1510.38
0.0327735	566240	32.7735	566.24		0.0327735	946201	32.7735	946.201		0.0327735	1510900	32.7735	1510.9
0.0329904	566326	32.9904	566.326		0.0329904	946169	32.9904	946.169		0.0329904	1511660	32.9904	1511.66
0.0333157	566441	33.3157	566.441		0.0333157	946112	33.3157	946.112		0.0333157	1512800	33.3157	1512.8
0.0334377	566479	33.4377	566.479		0.0334377	946091	33.4377	946.091		0.0334377	1513230	33.4377	1513.23
0.0336207	566531	33.6207	566.531		0.0336207	946060	33.6207	946.06		0.0336207	1513870	33.6207	1513.87
0.0338951	566598	33.8951	566.598		0.0338951	946016	33.8951	946.016		0.0338951	1514850	33.8951	1514.85
0.0343068	566676	34.3068	566.676		0.0343068	946012	34.3068	946.012		0.0343068	1516270	34.3068	1516.27
0.0344612	566704	34.4612	566.704		0.0344612	946018	34.4612	946.018		0.0344612	1516800	34.4612	1516.8
0.0346928	566794	34.6928	566.794		0.0346928	946017	34.6928	946.017		0.0346928	1517540	34.6928	1517.54
0.0350402	566943	35.0402	566.943		0.0350402	946008	35.0402	946.008		0.0350402	1518620	35.0402	1518.62
0.0351704	566998	35.1704	566.998		0.0351704	946006	35.1704	946.006		0.0351704	1519020	35.1704	1519.02
0.0353658	567076	35.3658	567.076		0.0353658	945998	35.3658	945.998		0.0353658	1519610	35.3658	1519.61
0.0356589	567197	35.6589	567.197		0.0356589	945974	35.6589	945.974		0.0356589	1520490	35.6589	1520.49
0.0360985	567364	36.0985	567.364		0.0360985	945934	36.0985	945.934		0.0360985	1521770	36.0985	1521.77
0.036758	567658	36.758	567.658		0.036758	945831	36.758	945.831		0.036758	1523550	36.758	1523.55
0.0377472	568045	37.7472	568.045		0.0377472	945622	37.7472	945.622		0.0377472	1526150	37.7472	1526.15
0.039231	568760	39.231	568.76		0.039231	945234	39.231	945.234		0.039231	1529840	39.231	1529.84
0.0414566	569587	41.4566	569.587		0.0414566	944693	41.4566	944.693		0.0414566	1535260	41.4566	1535.26
0.0447951	570432	44.7951	570.432		0.0447951	944432	44.7951	944.432		0.0447951	1542150	44.7951	1542.15
0.0460471	570789	46.0471	570.789		0.0460471	944422	46.0471	944.422		0.0460471	1544390	46.0471	1544.39
0.047925	571397	47.925	571.397		0.047925	944426	47.925	944.426		0.047925	1548160	47.925	1548.16
0.0507418	572119	50.7418	572.119		0.0507418	944390	50.7418	944.39		0.0507418	1553610	50.7418	1553.61
0.0517982	571978	51.7982	571.978		0.0517982	944430	51.7982	944.43		0.0517982	1555970	51.7982	1555.97
0.0521943	571822	52.1943	571.822		0.0521943	944450	52.1943	944.45		0.0521943	1556930	52.1943	1556.93
0.0523428	571764	52.3428	571.764		0.0523428	944458	52.3428	944.458		0.0523428	1557290	52.3428	1557.29
0.0525657	571678	52.5657	571.678		0.0525657	944468	52.5657	944.468		0.0525657	1557820	52.5657	1557.82
0.0526492	571645	52.6492	571.645		0.0526492	944473	52.6492	944.473		0.0526492	1558020	52.6492	1558.02
0.0527745	571594	52.7745	571.594		0.0527745	944481	52.7745	944.481		0.0527745	1558320	52.7745	1558.32
0.0529625	571515	52.9625	571.515		0.0529625	944493	52.9625	944.493		0.0529625	1558770	52.9625	1558.77
0.053033	571486	53.033	571.486		0.053033	944498	53.033	944.498		0.053033	1558940	53.033	1558.94
0.0531388	571440	53.1388	571.44		0.0531388	944505	53.1388	944.505		0.0531388	1559190	53.1388	1559.19
0.0532974	571375	53.2974	571.375		0.0532974	944516	53.2974	944.516		0.0532974	1559560	53.2974	1559.56
0.0535354	571265	53.5354	571.265		0.0535354	944534	53.5354	944.534		0.0535354	1560130	53.5354	1560.13
0.0536246	571223	53.6246	571.223		0.0536246	944541	53.6246	944.541		0.0536246	1560350	53.6246	1560.35
0.0537584	571160	53.7584	571.16		0.0537584	944552	53.7584	944.552		0.0537584	1560670	53.7584	1560.67
0.0539592	571061	53.9592	571.061		0.0539592	944571	53.9592	944.571		0.0539592	1561140	53.9592	1561.14
0.0540345	571023	54.0345	571.023		0.0540345	944578	54.0345	944.578		0.0540345	1561320	54.0345	1561.32
0.0541474	570966	54.1474	570.966		0.0541474	944589	54.1474	944.589		0.0541474	1561590	54.1474	1561.59
0.0543168	570878	54.3168	570.878		0.0543168	944607	54.3168	944.607		0.0543168	1561990	54.3168	1561.99
0.0543803	570845	54.3803	570.845		0.0543803	944613	54.3803	944.613		0.0543803	1562140	54.3803	1562.14
0.0544756	570797	54.4756	570.797		0.0544756	944621	54.4756	944.621		0.0544756	1562360	54.4756	1562.36
0.0546185	570738	54.6185	570.738		0.0546185	944624	54.6185	944.624		0.0546185	1562690	54.6185	1562.69
0.0548329	570638	54.8329	570.638		0.0548329	944635	54.8329	944.635		0.0548329	1563190	54.8329	1563.19
0.0549133	570603	54.9133	570.603		0.0549133	944636	54.9133	944.636		0.0549133	1563370	54.9133	1563.37
0.0550339	570552	55.0339	570.552		0.0550339	944637	55.0339	944.637		0.0550339	1563650	55.0339	1563.65
0.0552148	570453	55.2148	570.453		0.0552148	944646	55.2148	944.646		0.0552148	1564070	55.2148	1564.07
0.0552826	570415	55.2826	570.415		0.0552826	944647	55.2826	944.647		0.0552826	1564230	55.2826	1564.23
0.0553844	570357	55.3844	570.357		0.0553844	944649	55.3844	944.649		0.0553844	1564470	55.3844	1564.47
0.055537	570270	55.537	570.27		0.055537	944654	55.537	944.654		0.055537	1564830	55.537	1564.83
0.055766	570137	55.766	570.137		0.055766	944661	55.766	944.661		0.055766	1565380	55.766	1565.38
0.0558518	570086	55.8518	570.086		0.0558518	944663	55.8518	944.663		0.0558518	1565580	55.8518	1565.58
0.0559806	570009	55.9806	570.009		0.0559806	944667	55.9806	944.667		0.0559806	1565890	55.9806	1565.89
0.0561738	569892	56.1738	569.892		0.0561738	944672	56.1738	944.672		0.0561738	1566350	56.1738	1566.35
0.0562462	569847	56.2462	569.847		0.0562462	944674	56.2462	944.674		0.0562462	1566520	56.2462	1566.52
0.0563549	569780	56.3549	569.78		0.0563549	944677	56.3549	944.677		0.0563549	1566780	56.3549	1566.78
0.0565178	569681	56.5178	569.681		0.0565178	944682	56.5178	944.682		0.0565178	1567170	56.5178	1567.17
0.056579	569643	56.579	569.643		0.056579	944684	56.579	944.684		0.056579	1567310	56.579	1567.31
0.0566706	569585	56.6706	569.585		0.0566706	944686	56.6706	944.686		0.0566706	1567530	56.6706	1567.53
0.0568082	569498	56.8082	569.498		0.0568082	944690	56.8082	944.69		0.0568082	1567860	56.8082	1567.86
0.0570144	569366	57.0144	569.366		0.0570144	944697	57.0144	944.697		0.0570144	1568350	57.0144	1568.35
0.0570918	569316	57.0918	569.316		0.0570918	944699	57.0918	944.699		0.0570918	1568530	57.0918	1568.53
0.0572078	569240	57.2078	569.24		0.0572078	944703	57.2078	944.703		0.0572078	1568800	57.2078	1568.8
0.0573819	569126	57.3819	569.126		0.0573819	944708	57.3819	944.708		0.0573819	1569220	57.3819	1569.22
0.0574471	569083	57.4471	569.083		0.0574471	944711	57.4471	944.711		0.0574471	1569370	57.4471	1569.37
0.057545	569019	57.545	569.019		0.057545	944716	57.545	944.716		0.057545	1569600	57.545	1569.6
0.0576919	568921	57.6919	568.921		0.0576919	944722	57.6919	944.722		0.0576919	1569950	57.6919	1569.95
0.0579122	568772	57.9122	568.772		0.0579122	944731	57.9122	944.731		0.0579122	1570470	57.9122	1570.47
0.0579948	568715	57.9948	568.715		0.0579948	944734	57.9948	944.734		0.0579948	1570670	57.9948	1570.67
0.0581187	568628	58.1187	568.628		0.0581187	944739	58.1187	944.739		0.0581187	1570960	58.1187	1570.96
0.0583045	568498	58.3045	568.498		0.0583045	944748	58.3045	944.748		0.0583045	1571400	58.3045	1571.4
0.0583742	568450	58.3742	568.45		0.0583742	944751	58.3742	944.751		0.0583742	1571570	58.3742	1571.57
0.0584788	568376	58.4788	568.376		0.0584788	944756	58.4788	944.756		0.0584788	1571810	58.4788	1571.81
0.0586356	568265	58.6356	568.265		0.0586356	944763	58.6356	944.763		0.0586356	1572180	58.6356	1572.18
0.0588708	568098	58.8708	568.098		0.0588708	944778	58.8708	944.778		0.0588708	1572730	58.8708	1572.73
0.0592237	567839	59.2237	567.839		0.0592237	944811	59.2237	944.811		0.0592237	1573540	59.2237	1573.54
0.059356	567741	59.356	567.741		0.059356	944823	59.356	944.823		0.059356	1573850	59.356	1573.85
0.0595545	567593	59.5545	567.593		0.0595545	944842	59.5545	944.842		0.0595545	1574310	59.5545	1574.31
0.0598522	567358	59.8522	567.358		0.0598522	944875	59.8522	944.875		0.0598522	1574990	59.8522	1574.99
0.0599638	567251	59.9638	567.251		0.0599638	944895	59.9638	944.895		0.0599638	1575260	59.9638	1575.26
0.0601313	567095	60.1313	567.095		0.0601313	944922	60.1313	944.922		0.0601313	1575650	60.1313	1575.65
0.0603825	566859	60.3825	566.859		0.0603825	944962	60.3825	944.962		0.0603825	1576240	60.3825	1576.24
0.0604767	566770	60.4767	566.77		0.0604767	944977	60.4767	944.977		0.0604767	1576460	60.4767	1576.46
0.060618	566636	60.618	566.636		0.060618	945000	60.618	945		0.060618	1576790	60.618	1576.79
0.0608299	566439	60.8299	566.439		0.0608299	945034	60.8299	945.034		0.0608299	1577280	60.8299	1577.28
0.0609094	566365	60.9094	566.365		0.0609094	945047	60.9094	945.047		0.0609094	1577460	60.9094	1577.46
0.0610286	566253	61.0286	566.253		0.0610286	945066	61.0286	945.066		0.0610286	1577740	61.0286	1577.74
0.0612074	566084	61.2074	566.084		0.0612074	945095	61.2074	945.095		0.0612074	1578150	61.2074	1578.15
0.0612745	566020	61.2745	566.02		0.0612745	945106	61.2745	945.106		0.0612745	1578300	61.2745	1578.3
0.0613751	565924	61.3751	565.924		0.0613751	945124	61.3751	945.124		0.0613751	1578530	61.3751	1578.53
0.061526	565780	61.526	565.78		0.061526	945150	61.526	945.15		0.061526	1578870	61.526	1578.87
0.0617523	565569	61.7523	565.569		0.0617523	945188	61.7523	945.188		0.0617523	1579370	61.7523	1579.37
0.0618372	565491	61.8372	565.491		0.0618372	945203	61.8372	945.203		0.0618372	1579560	61.8372	1579.56
0.0619645	565372	61.9645	565.372		0.0619645	945224	61.9645	945.224		0.0619645	1579840	61.9645	1579.84
0.0621555	565193	62.1555	565.193		0.0621555	945258	62.1555	945.258		0.0621555	1580270	62.1555	1580.27
0.0622271	565126	62.2271	565.126		0.0622271	945270	62.2271	945.27		0.0622271	1580420	62.2271	1580.42
0.0623345	565024	62.3345	565.024		0.0623345	945289	62.3345	945.289		0.0623345	1580660	62.3345	1580.66
0.0624956	564870	62.4956	564.87		0.0624956	945318	62.4956	945.318		0.0624956	1581020	62.4956	1581.02
0.0627373	564635	62.7373	564.635		0.0627373	945360	62.7373	945.36		0.0627373	1581560	62.7373	1581.56
0.062828	564545	62.828	564.545		0.062828	945375	62.828	945.375		0.062828	1581760	62.828	1581.76
0.0629639	564410	62.9639	564.41		0.0629639	945398	62.9639	945.398		0.0629639	1582070	62.9639	1582.07
0.0631678	564205	63.1678	564.205		0.0631678	945435	63.1678	945.435		0.0631678	1582520	63.1678	1582.52
0.0632443	564127	63.2443	564.127		0.0632443	945451	63.2443	945.451		0.0632443	1582690	63.2443	1582.69
0.063359	564010	63.359	564.01		0.063359	945473	63.359	945.473		0.063359	1582940	63.359	1582.94
0.0635311	563832	63.5311	563.832		0.0635311	945507	63.5311	945.507		0.0635311	1583320	63.5311	1583.32
0.0635956	563766	63.5956	563.766		0.0635956	945519	63.5956	945.519		0.0635956	1583460	63.5956	1583.46
0.0636924	563665	63.6924	563.665		0.0636924	945538	63.6924	945.538		0.0636924	1583670	63.6924	1583.67
0.0635395	560576	63.5395	560.576		0.0635395	938439	63.5395	938.439		0.0635395	1569890	63.5395	1569.89
0.0632854	555529	63.2854	555.529		0.0632854	926611	63.2854	926.611		0.0632854	1546990	63.2854	1546.99
0.0629044	547974	62.9044	547.974		0.0629044	908873	62.9044	908.873		0.0629044	1512670	62.9044	1512.67
0.0623327	536700	62.3327	536.7		0.0623327	882254	62.3327	882.254		0.0623327	1461380	62.3327	1461.38
0.0614752	519948	61.4752	519.948		0.0614752	842211	61.4752	842.211		0.0614752	1384900	61.4752	1384.9
0.0601891	495076	60.1891	495.076		0.0601891	782202	60.1891	782.202		0.0601891	1271200	60.1891	1271.2
0.0597067	485927	59.7067	485.927		0.0597067	759894	59.7067	759.894		0.0597067	1229170	59.7067	1229.17
0.0595259	482654	59.5259	482.654		0.0595259	751537	59.5259	751.537		0.0595259	1213440	59.5259	1213.44
0.0592546	477768	59.2546	477.768		0.0592546	739029	59.2546	739.029		0.0592546	1189960	59.2546	1189.96
0.0591528	475945	59.1528	475.945		0.0591528	734342	59.1528	734.342		0.0591528	1181200	59.1528	1181.2
0.0590002	473229	59.0002	473.229		0.0590002	727317	59.0002	727.317		0.0590002	1168130	59.0002	1168.13
0.058943	472213	58.943	472.213		0.058943	724681	58.943	724.681		0.058943	1163230	58.943	1163.23
0.0588571	470698	58.8571	470.698		0.0588571	720740	58.8571	720.74		0.0588571	1155950	58.8571	1155.95
0.0587284	468443	58.7284	468.443		0.0587284	714851	58.7284	714.851		0.0587284	1145150	58.7284	1145.15
0.0586801	467603	58.6801	467.603		0.0586801	712646	58.6801	712.646		0.0586801	1141060	58.6801	1141.06
0.0586077	466344	58.6077	466.344		0.0586077	709342	58.6077	709.342		0.0586077	1134920	58.6077	1134.92
0.058499	464452	58.499	464.452		0.058499	704388	58.499	704.388		0.058499	1125700	58.499	1125.7
0.0584583	463741	58.4583	463.741		0.0584583	702532	58.4583	702.532		0.0584583	1122250	58.4583	1122.25
0.0583972	462676	58.3972	462.676		0.0583972	699750	58.3972	699.75		0.0583972	1117060	58.3972	1117.06
0.0583055	461084	58.3055	461.084		0.0583055	695589	58.3055	695.589		0.0583055	1109310	58.3055	1109.31
0.0582711	460493	58.2711	460.493		0.0582711	694032	58.2711	694.032		0.0582711	1106430	58.2711	1106.43
0.0582195	459607	58.2195	459.607		0.0582195	691699	58.2195	691.699		0.0582195	1102120	58.2195	1102.12
0.0581422	458282	58.1422	458.282		0.0581422	688204	58.1422	688.204		0.0581422	1095680	58.1422	1095.68
0.0581132	457786	58.1132	457.786		0.0581132	686894	58.1132	686.894		0.0581132	1093260	58.1132	1093.26
0.0580697	457046	58.0697	457.046		0.0580697	684934	58.0697	684.934		0.0580697	1089630	58.0697	1089.63
0.0580044	455944	58.0044	455.944		0.0580044	682003	58.0044	682.003		0.0580044	1084210	58.0044	1084.21
0.0579065	454301	57.9065	454.301		0.0579065	677634	57.9065	677.634		0.0579065	1076100	57.9065	1076.1
0.0577597	451875	57.7597	451.875		0.0577597	671126	57.7597	671.126		0.0577597	1064030	57.7597	1064.03
0.0577046	450981	57.7046	450.981		0.0577046	668691	57.7046	668.691		0.0577046	1059580	57.7046	1059.58
0.057622	449644	57.622	449.644		0.057622	665038	57.622	665.038		0.057622	1052910	57.622	1052.91
0.0575911	449143	57.5911	449.143		0.0575911	663668	57.5911	663.668		0.0575911	1050410	57.5911	1050.41
0.0575446	448391	57.5446	448.391		0.0575446	661611	57.5446	661.611		0.0575446	1046650	57.5446	1046.65
0.0574749	447264	57.4749	447.264		0.0574749	658528	57.4749	658.528		0.0574749	1041020	57.4749	1041.02
0.0573704	445576	57.3704	445.576		0.0573704	653901	57.3704	653.901		0.0573704	1032580	57.3704	1032.58
0.0573312	444948	57.3312	444.948		0.0573312	652172	57.3312	652.172		0.0573312	1029440	57.3312	1029.44
0.0572724	444007	57.2724	444.007		0.0572724	649576	57.2724	649.576		0.0572724	1024740	57.2724	1024.74
0.0571842	442598	57.1842	442.598		0.0571842	645677	57.1842	645.677		0.0571842	1017710	57.1842	1017.71
0.0570519	440488	57.0519	440.488		0.0570519	639823	57.0519	639.823		0.0570519	1007190	57.0519	1007.19
0.0568534	437336	56.8534	437.336		0.0568534	631043	56.8534	631.043		0.0568534	991473	56.8534	991.473
0.0565557	432572	56.5557	432.572		0.0565557	617893	56.5557	617.893		0.0565557	967965	56.5557	967.965
0.0561092	425362	56.1092	425.362		0.0561092	598421	56.1092	598.421		0.0561092	932595	56.1092	932.595
0.0559418	422733	55.9418	422.733		0.0559418	591094	55.9418	591.094		0.0559418	919372	55.9418	919.372
0.0556906	418887	55.6906	418.887		0.0556906	580097	55.6906	580.097		0.0556906	899425	55.6906	899.425
0.0555964	417367	55.5964	417.367		0.0555964	576060	55.5964	576.06		0.0555964	891913	55.5964	891.913
0.0554551	415016	55.4551	415.016		0.0554551	569921	55.4551	569.921		0.0554551	880228	55.4551	880.228
0.0552432	411448	55.2432	411.448		0.0552432	560706	55.2432	560.706		0.0552432	862376	55.2432	862.376
0.0551638	410027	55.1638	410.027		0.0551638	557140	55.1638	557.14		0.0551638	855199	55.1638	855.199
0.0551339	409484	55.1339	409.484		0.0551339	555800	55.1339	555.8		0.0551339	852499	55.1339	852.499
0.0550892	408653	55.0892	408.653		0.0550892	553767	55.0892	553.767		0.0550892	848351	55.0892	848.351
0.0550222	407405	55.0222	407.405		0.0550222	550719	55.0222	550.719		0.0550222	842125	55.0222	842.125
0.054997	406937	54.997	406.937		0.054997	549577	54.997	549.577		0.054997	839789	54.997	839.789
0.0549593	406235	54.9593	406.235		0.0549593	547864	54.9593	547.864		0.0549593	836282	54.9593	836.282
0.0549028	405183	54.9028	405.183		0.0549028	545296	54.9028	545.296		0.0549028	831020	54.9028	831.02
0.0548179	403606	54.8179	403.606		0.0548179	541451	54.8179	541.451		0.0548179	823121	54.8179	823.121
0.0546906	401263	54.6906	401.263		0.0546906	535722	54.6906	535.722		0.0546906	811362	54.6906	811.362
0.0544996	397774	54.4996	397.774		0.0544996	527175	54.4996	527.175		0.0544996	793883	54.4996	793.883
0.054428	396415	54.428	396.415		0.054428	523880	54.428	523.88		0.054428	787053	54.428	787.053
0.0544012	395902	54.4012	395.902		0.0544012	522639	54.4012	522.639		0.0544012	784470	54.4012	784.47
0.0543609	395122	54.3609	395.122		0.0543609	520756	54.3609	520.756		0.0543609	780535	54.3609	780.535
0.0543005	393947	54.3005	393.947		0.0543005	517919	54.3005	517.919		0.0543005	774587	54.3005	774.587
0.0542099	392167	54.2099	392.167		0.0542099	513655	54.2099	513.655		0.0542099	765611	54.2099	765.611
0.0540739	389494	54.0739	389.494		0.0540739	507288	54.0739	507.288		0.0540739	752160	54.0739	752.16
0.05387	385492	53.87	385.492		0.05387	497801	53.87	497.801		0.05387	732064	53.87	732.064
0.0535642	379700	53.5642	379.7		0.0535642	484058	53.5642	484.058		0.0535642	703110	53.5642	703.11
0.0531054	371308	53.1054	371.308		0.0531054	463835	53.1054	463.835		0.0531054	660658	53.1054	660.658
0.0529333	368226	52.9333	368.226		0.0529333	456323	52.9333	456.323		0.0529333	644938	52.9333	644.938
0.0526753	363591	52.6753	363.591		0.0526753	445087	52.6753	445.087		0.0526753	621365	52.6753	621.365
0.0525785	361807	52.5785	361.807		0.0525785	440810	52.5785	440.81		0.0525785	612320	52.5785	612.32
0.0524333	359119	52.4333	359.119		0.0524333	434395	52.4333	434.395		0.0524333	598704	52.4333	598.704
0.0523789	358108	52.3789	358.108		0.0523789	431993	52.3789	431.993		0.0523789	593585	52.3789	593.585
0.0522972	356612	52.2972	356.612		0.0522972	428452	52.2972	428.452		0.0522972	585996	52.2972	585.996
0.0521748	354363	52.1748	354.363		0.0521748	423143	52.1748	423.143		0.0521748	574594	52.1748	574.594
0.051991	350976	51.991	350.976		0.051991	415170	51.991	415.17		0.051991	557413	51.991	557.413
0.0519221	349692	51.9221	349.692		0.0519221	412166	51.9221	412.166		0.0519221	550892	51.9221	550.892
0.0518188	347751	51.8188	347.751		0.0518188	407649	51.8188	407.649		0.0518188	541023	51.8188	541.023
0.0517801	347022	51.7801	347.022		0.0517801	405956	51.7801	405.956		0.0517801	537317	51.7801	537.317
0.0517219	345927	51.7219	345.927		0.0517219	403416	51.7219	403.416		0.0517219	531756	51.7219	531.756
0.0516347	344281	51.6347	344.281		0.0516347	399608	51.6347	399.608		0.0516347	523400	51.6347	523.4
0.051602	343663	51.602	343.663		0.051602	398182	51.602	398.182		0.051602	520265	51.602	520.265
0.051553	342736	51.553	342.736		0.051553	396042	51.553	396.042		0.051553	515559	51.553	515.559
0.0514794	341344	51.4794	341.344		0.0514794	392835	51.4794	392.835		0.0514794	508492	51.4794	508.492
0.0513691	339253	51.3691	339.253		0.0513691	388024	51.3691	388.024		0.0513691	497874	51.3691	497.874
0.0513277	338486	51.3277	338.486		0.0513277	386260	51.3277	386.26		0.0513277	493938	51.3277	493.938
0.0512656	337334	51.2656	337.334		0.0512656	383612	51.2656	383.612		0.0512656	488023	51.2656	488.023
0.0511725	335638	51.1725	335.638		0.0511725	379634	51.1725	379.634		0.0511725	479096	51.1725	479.096
0.0510328	333090	51.0328	333.09		0.0510328	373660	51.0328	373.66		0.0510328	465649	51.0328	465.649
0.0509804	332133	50.9804	332.133		0.0509804	371419	50.9804	371.419		0.0509804	460592	50.9804	460.592
0.0509019	330695	50.9019	330.695		0.0509019	368055	50.9019	368.055		0.0509019	452989	50.9019	452.989
0.050784	328544	50.784	328.544		0.050784	363029	50.784	363.029		0.050784	441574	50.784	441.574
0.0507398	327736	50.7398	327.736		0.0507398	361138	50.7398	361.138		0.0507398	437277	50.7398	437.277
0.0506735	326398	50.6735	326.398		0.0506735	358147	50.6735	358.147		0.0506735	430191	50.6735	430.191
0.0505741	324390	50.5741	324.39		0.0505741	353655	50.5741	353.655		0.0505741	419538	50.5741	419.538
0.0504249	321375	50.4249	321.375		0.0504249	346931	50.4249	346.931		0.0504249	403520	50.4249	403.52
0.0502012	316862	50.2012	316.862		0.0502012	336891	50.2012	336.891		0.0502012	379472	50.2012	379.472
0.0501173	315170	50.1173	315.17		0.0501173	333130	50.1173	333.13		0.0501173	370434	50.1173	370.434
0.0499915	312634	49.9915	312.634		0.0499915	327494	49.9915	327.494		0.0499915	356869	49.9915	356.869
0.0498027	308859	49.8027	308.859		0.0498027	319141	49.8027	319.141		0.0498027	336585	49.8027	336.585
0.0497319	307460	49.7319	307.46		0.0497319	316068	49.7319	316.068		0.0497319	329037	49.7319	329.037
0.0496257	305361	49.6257	305.361		0.0496257	311460	49.6257	311.46		0.0496257	317710	49.6257	317.71
0.0494665	302207	49.4665	302.207		0.0494665	304551	49.4665	304.551		0.0494665	300708	49.4665	300.708
0.0494067	301025	49.4067	301.025		0.0494067	301974	49.4067	301.974		0.0494067	294332	49.4067	294.332
0.0493171	299251	49.3171	299.251		0.0493171	298107	49.3171	298.107		0.0493171	284758	49.3171	284.758
0.0491828	296592	49.1828	296.592		0.0491828	292322	49.1828	292.322		0.0491828	270395	49.1828	270.395
0.0489812	292613	48.9812	292.613		0.0489812	283671	48.9812	283.671		0.0489812	248853	48.9812	248.853
0.0489056	291122	48.9056	291.122		0.0489056	280440	48.9056	280.44		0.0489056	240761	48.9056	240.761
0.0488772	290541	48.8772	290.541		0.0488772	279198	48.8772	279.198		0.0488772	237608	48.8772	237.608
0.0488347	289668	48.8347	289.668		0.0488347	277334	48.8347	277.334		0.0488347	232875	48.8347	232.875
0.0487709	288360	48.7709	288.36		0.0487709	274539	48.7709	274.539		0.0487709	225777	48.7709	225.777
0.0486753	286399	48.6753	286.399		0.0486753	270345	48.6753	270.345		0.0486753	215132	48.6753	215.132
0.0485318	283460	48.5318	283.46		0.0485318	264054	48.5318	264.054		0.0485318	199165	48.5318	199.165
0.0483165	279048	48.3165	279.048		0.0483165	254626	48.3165	254.626		0.0483165	175190	48.3165	175.19
0.0479936	272460	47.9936	272.46		0.0479936	240539	47.9936	240.539		0.0479936	139385	47.9936	139.385
0.0475093	262535	47.5093	262.535		0.0475093	219478	47.5093	219.478		0.0475093	85228.1	47.5093	85.2281
0.0467827	246619	46.7827	246.619		0.0467827	187186	46.7827	187.186		0.0467827	971.688	46.7827	0.971688
0.0465103	240559	46.5103	240.559		0.0465103	175103	46.5103	175.103		0.0465103	-30806.2	46.5103	-30.8062
0.0461016	231482	46.1016	231.482		0.0461016	157076	46.1016	157.076		0.0461016	-78294.6	46.1016	-78.2946
0.0459484	228091	45.9484	228.091		0.0459484	150349	45.9484	150.349		0.0459484	-96038.7	45.9484	-96.0387
0.0457185	223021	45.7185	223.021		0.0457185	140368	45.7185	140.368		0.0457185	-122502	45.7185	-122.502
0.0453737	215583	45.3737	215.583		0.0453737	125638	45.3737	125.638		0.0453737	-161808	45.3737	-161.808
0.0448565	205094	44.8565	205.094		0.0448565	104348	44.8565	104.348		0.0448565	-218736	44.8565	-218.736
0.0440807	189651	44.0807	189.651		0.0440807	73231.9	44.0807	73.2319		0.0440807	-302442	44.0807	-302.442
0.0429169	166521	42.9169	166.521		0.0429169	28065	42.9169	28.065		0.0429169	-424461	42.9169	-424.461
0.0429101	166385	42.9101	166.385		0.0429101	27802.4	42.9101	27.8024		0.0429101	-425179	42.9101	-425.179
0.0428999	166182	42.8999	166.182		0.0428999	27409.6	42.8999	27.4096		0.0428999	-426255	42.8999	-426.255
0.0428846	165877	42.8846	165.877		0.0428846	26821.8	42.8846	26.8218		0.0428846	-427868	42.8846	-427.868
0.0428788	165762	42.8788	165.762		0.0428788	26601.4	42.8788	26.6014		0.0428788	-428472	42.8788	-428.472
0.0428702	165591	42.8702	165.591		0.0428702	26271.1	42.8702	26.2711		0.0428702	-429379	42.8702	-429.379
0.0428572	165333	42.8572	165.333		0.0428572	25775.7	42.8572	25.7757		0.0428572	-430739	42.8572	-430.739
0.0428524	165237	42.8524	165.237		0.0428524	25590	42.8524	25.59		0.0428524	-431249	42.8524	-431.249
0.0428451	165092	42.8451	165.092		0.0428451	25311.6	42.8451	25.3116		0.0428451	-432014	42.8451	-432.014
0.0428342	164875	42.8342	164.875		0.0428342	24894.1	42.8342	24.8941		0.0428342	-433161	42.8342	-433.161
0.0428178	164550	42.8178	164.55		0.0428178	24268.1	42.8178	24.2681		0.0428178	-434881	42.8178	-434.881
0.0428116	164428	42.8116	164.428		0.0428116	24033.4	42.8116	24.0334		0.0428116	-435526	42.8116	-435.526
0.0428024	164245	42.8024	164.245		0.0428024	23681.5	42.8024	23.6815		0.0428024	-436493	42.8024	-436.493
0.0427886	163971	42.7886	163.971		0.0427886	23153.8	42.7886	23.1538		0.0427886	-437944	42.7886	-437.944
0.0427679	163559	42.7679	163.559		0.0427679	22362.8	42.7679	22.3628		0.0427679	-440119	42.7679	-440.119
0.0427368	162936	42.7368	162.936		0.0427368	21162.7	42.7368	21.1627		0.0427368	-443434	42.7368	-443.434
0.0426901	162000	42.6901	162		0.0426901	19361.7	42.6901	19.3617		0.0426901	-448410	42.6901	-448.41
0.0426201	160597	42.6201	160.597		0.0426201	16667.2	42.6201	16.6672		0.0426201	-455870	42.6201	-455.87
0.0425152	158499	42.5152	158.499		0.0425152	12646.8	42.5152	12.6468		0.0425152	-467033	42.5152	-467.033
0.0423577	155607	42.3577	155.607		0.0423577	6648.97	42.3577	6.64897		0.0423577	-484057	42.3577	-484.057
0.0421215	151689	42.1215	151.689		0.0421215	-2270.19	42.1215	-2.27019		0.0421215	-510001	42.1215	-510.001
0.0417672	145859	41.7672	145.859		0.0417672	-15444.3	41.7672	-15.4443		0.0417672	-548870	41.7672	-548.87
0.0412358	137184	41.2358	137.184		0.0412358	-34762.6	41.2358	-34.7626		0.0412358	-607060	41.2358	-607.06
0.0404387	124182	40.4387	124.182		0.0404387	-63395.1	40.4387	-63.3951		0.0404387	-694084	40.4387	-694.084
0.039243	105192	39.243	105.192		0.039243	-104854	39.243	-104.854		0.039243	-819197	39.243	-819.197
0.0374494	68033.2	37.4494	68.0332		0.0374494	-171679	37.4494	-171.679		0.0374494	-973811	37.4494	-973.811
0.0367768	50489	36.7768	50.489		0.0367768	-198794	36.7768	-198.794		0.0367768	-1020590	36.7768	-1020.59
0.0367138	48800.7	36.7138	48.8007		0.0367138	-201364	36.7138	-201.364		0.0367138	-1024850	36.7138	-1024.85
0.0366192	46312.2	36.6192	46.3122		0.0366192	-205154	36.6192	-205.154		0.0366192	-1031080	36.6192	-1031.08
0.0365837	45391	36.5837	45.391		0.0365837	-206546	36.5837	-206.546		0.0365837	-1033370	36.5837	-1033.37
0.0365704	45046.1	36.5704	45.0461		0.0365704	-207068	36.5704	-207.068		0.0365704	-1034220	36.5704	-1034.22
0.0365505	44528.8	36.5505	44.5288		0.0365505	-207850	36.5505	-207.85		0.0365505	-1035510	36.5505	-1035.51
0.0365206	43755.2	36.5206	43.7552		0.0365206	-209024	36.5206	-209.024		0.0365206	-1037430	36.5206	-1037.43
0.0365093	43470.3	36.5093	43.4703		0.0365093	-209466	36.5093	-209.466		0.0365093	-1038160	36.5093	-1038.16
0.0364925	43043	36.4925	43.043		0.0364925	-210128	36.4925	-210.128		0.0364925	-1039250	36.4925	-1039.25
0.0364673	42402.2	36.4673	42.4022		0.0364673	-211121	36.4673	-211.121		0.0364673	-1040880	36.4673	-1040.88
0.0364294	41441.3	36.4294	41.4413		0.0364294	-212611	36.4294	-212.611		0.0364294	-1043330	36.4294	-1043.33
0.0364152	41080.9	36.4152	41.0809		0.0364152	-213170	36.4152	-213.17		0.0364152	-1044250	36.4152	-1044.25
0.0363939	40540.7	36.3939	40.5407		0.0363939	-214009	36.3939	-214.009		0.0363939	-1045620	36.3939	-1045.62
0.0363619	39730.4	36.3619	39.7304		0.0363619	-215267	36.3619	-215.267		0.0363619	-1047690	36.3619	-1047.69
0.0363499	39426.5	36.3499	39.4265		0.0363499	-215738	36.3499	-215.738		0.0363499	-1048460	36.3499	-1048.46
0.036332	38970.8	36.332	38.9708		0.036332	-216446	36.332	-216.446		0.036332	-1049630	36.332	-1049.63
0.036305	38286.9	36.305	38.2869		0.036305	-217508	36.305	-217.508		0.036305	-1051370	36.305	-1051.37
0.0362645	37275.5	36.2645	37.2755		0.0362645	-219088	36.2645	-219.088		0.0362645	-1053890	36.2645	-1053.89
0.0362494	36896.5	36.2494	36.8965		0.0362494	-219681	36.2494	-219.681		0.0362494	-1054830	36.2494	-1054.83
0.0362266	36332.4	36.2266	36.3324		0.0362266	-220570	36.2266	-220.57		0.0362266	-1056220	36.2266	-1056.22
0.0361925	35491.7	36.1925	35.4917		0.0361925	-221898	36.1925	-221.898		0.0361925	-1058270	36.1925	-1058.27
0.0361797	35176.9	36.1797	35.1769		0.0361797	-222396	36.1797	-222.396		0.0361797	-1059040	36.1797	-1059.04
0.0361605	34705.5	36.1605	34.7055		0.0361605	-223144	36.1605	-223.144		0.0361605	-1060200	36.1605	-1060.2
0.0361317	34019.6	36.1317	34.0196		0.0361317	-224292	36.1317	-224.292		0.0361317	-1061900	36.1317	-1061.9
0.0360885	33007.4	36.0885	33.0074		0.0360885	-226034	36.0885	-226.034		0.0360885	-1064430	36.0885	-1064.43
0.0360723	32628.4	36.0723	32.6284		0.0360723	-226687	36.0723	-226.687		0.0360723	-1065370	36.0723	-1065.37
0.036048	32060	36.048	32.06		0.036048	-227666	36.048	-227.666		0.036048	-1066790	36.048	-1066.79
0.0360116	31208	36.0116	31.208		0.0360116	-229134	36.0116	-229.134		0.0360116	-1068910	36.0116	-1068.91
0.0359979	30888.7	35.9979	30.8887		0.0359979	-229684	35.9979	-229.684		0.0359979	-1069710	35.9979	-1069.71
0.0359774	30410.4	35.9774	30.4104		0.0359774	-230509	35.9774	-230.509		0.0359774	-1070900	35.9774	-1070.9
0.0359467	29693.2	35.9467	29.6932		0.0359467	-231747	35.9467	-231.747		0.0359467	-1072690	35.9467	-1072.69
0.0359351	29424.3	35.9351	29.4243		0.0359351	-232211	35.9351	-232.211		0.0359351	-1073360	35.9351	-1073.36
0.0359178	29020.2	35.9178	29.0202		0.0359178	-232915	35.9178	-232.915		0.0359178	-1074340	35.9178	-1074.34
0.0358919	28412.1	35.8919	28.4121		0.0358919	-233994	35.8919	-233.994		0.0358919	-1075740	35.8919	-1075.74
0.035853	27502.3	35.853	27.5023		0.035853	-235614	35.853	-235.614		0.035853	-1077820	35.853	-1077.82
0.0358384	27161.8	35.8384	27.1618		0.0358384	-236220	35.8384	-236.22		0.0358384	-1078600	35.8384	-1078.6
0.0358165	26649.4	35.8165	26.6494		0.0358165	-237136	35.8165	-237.136		0.0358165	-1079770	35.8165	-1079.77
0.0357837	25885.6	35.7837	25.8856		0.0357837	-238496	35.7837	-238.496		0.0357837	-1081530	35.7837	-1081.53
0.0357714	25599.3	35.7714	25.5993		0.0357714	-239005	35.7714	-239.005		0.0357714	-1082190	35.7714	-1082.19
0.0357529	25174.4	35.7529	25.1744		0.0357529	-239775	35.7529	-239.775		0.0357529	-1083170	35.7529	-1083.17
0.0357252	24540.3	35.7252	24.5403		0.0357252	-240936	35.7252	-240.936		0.0357252	-1084620	35.7252	-1084.62
0.0356836	23588.3	35.6836	23.5883		0.0356836	-242676	35.6836	-242.676		0.0356836	-1086810	35.6836	-1086.81
0.035668	23215.2	35.668	23.2152		0.035668	-243326	35.668	-243.326		0.035668	-1087610	35.668	-1087.61
0.0356447	22652	35.6447	22.652		0.0356447	-244300	35.6447	-244.3		0.0356447	-1088810	35.6447	-1088.81
0.0356096	21806.8	35.6096	21.8068		0.0356096	-245763	35.6096	-245.763		0.0356096	-1090610	35.6096	-1090.61
0.0355964	21489.7	35.5964	21.4897		0.0355964	-246312	35.5964	-246.312		0.0355964	-1091280	35.5964	-1091.28
0.0355767	21014.2	35.5767	21.0142		0.0355767	-247134	35.5767	-247.134		0.0355767	-1092290	35.5767	-1092.29
0.0355471	20301.2	35.5471	20.3012		0.0355471	-248370	35.5471	-248.37		0.0355471	-1093810	35.5471	-1093.81
0.035536	20033.7	35.536	20.0337		0.035536	-248834	35.536	-248.834		0.035536	-1094380	35.536	-1094.38
0.0355194	19632.4	35.5194	19.6324		0.0355194	-249530	35.5194	-249.53		0.0355194	-1095230	35.5194	-1095.23
0.0354944	19030.2	35.4944	19.0302		0.0354944	-250572	35.4944	-250.572		0.0354944	-1096510	35.4944	-1096.51
0.035457	18127.2	35.457	18.1272		0.035457	-252137	35.457	-252.137		0.035457	-1098430	35.457	-1098.43
0.035443	17788.5	35.443	17.7885		0.035443	-252724	35.443	-252.724		0.035443	-1099150	35.443	-1099.15
0.0354219	17280.5	35.4219	17.2805		0.0354219	-253606	35.4219	-253.606		0.0354219	-1100230	35.4219	-1100.23
0.0353903	16518.3	35.3903	16.5183		0.0353903	-254929	35.3903	-254.929		0.0353903	-1101850	35.3903	-1101.85
0.0353429	15374.5	35.3429	15.3745		0.0353429	-256911	35.3429	-256.911		0.0353429	-1104290	35.3429	-1104.29
0.0353251	14944.9	35.3251	14.9449		0.0353251	-257652	35.3251	-257.652		0.0353251	-1105200	35.3251	-1105.2
0.0352985	14300.8	35.2985	14.3008		0.0352985	-258765	35.2985	-258.765		0.0352985	-1106570	35.2985	-1106.57
0.0352585	13334.7	35.2585	13.3347		0.0352585	-260435	35.2585	-260.435		0.0352585	-1108620	35.2585	-1108.62
0.0352435	12972.5	35.2435	12.9725		0.0352435	-261062	35.2435	-261.062		0.0352435	-1109390	35.2435	-1109.39
0.035221	12429.5	35.221	12.4295		0.035221	-262004	35.221	-262.004		0.035221	-1110540	35.221	-1110.54
0.0351873	11615.3	35.1873	11.6153		0.0351873	-263419	35.1873	-263.419		0.0351873	-1112270	35.1873	-1112.27
0.0351746	11310	35.1746	11.31		0.0351746	-263949	35.1746	-263.949		0.0351746	-1112920	35.1746	-1112.92
0.0351556	10852.3	35.1556	10.8523		0.0351556	-264745	35.1556	-264.745		0.0351556	-1113890	35.1556	-1113.89
0.0351272	10165.8	35.1272	10.1658		0.0351272	-265940	35.1272	-265.94		0.0351272	-1115350	35.1272	-1115.35
0.0350845	9135.83	35.0845	9.13583		0.0350845	-267733	35.0845	-267.733		0.0350845	-1117530	35.0845	-1117.53
0.0350685	8749.53	35.0685	8.74953		0.0350685	-268406	35.0685	-268.406		0.0350685	-1118350	35.0685	-1118.35
0.0350445	8170.15	35.0445	8.17015		0.0350445	-269416	35.0445	-269.416		0.0350445	-1119580	35.0445	-1119.58
0.0350084	7301.48	35.0084	7.30148		0.0350084	-270932	35.0084	-270.932		0.0350084	-1121430	35.0084	-1121.43
0.0349949	6975.83	34.9949	6.97583		0.0349949	-271501	34.9949	-271.501		0.0349949	-1122120	34.9949	-1122.12
0.0349746	6487.41	34.9746	6.48741		0.0349746	-272355	34.9746	-272.355		0.0349746	-1123160	34.9746	-1123.16
0.0349442	5754.92	34.9442	5.75492		0.0349442	-273633	34.9442	-273.633		0.0349442	-1124710	34.9442	-1124.71
0.0348986	4658.63	34.8986	4.65863		0.0348986	-275548	34.8986	-275.548		0.0348986	-1127030	34.8986	-1127.03
0.0348816	4246.84	34.8816	4.24684		0.0348816	-276270	34.8816	-276.27		0.0348816	-1127900	34.8816	-1127.9
0.0348559	3628.61	34.8559	3.62861		0.0348559	-277355	34.8559	-277.355		0.0348559	-1129190	34.8559	-1129.19
0.0348174	2701.55	34.8174	2.70155		0.0348174	-278985	34.8174	-278.985		0.0348174	-1131120	34.8174	-1131.12
0.034803	2353.87	34.803	2.35387		0.034803	-279596	34.803	-279.596		0.034803	-1131840	34.803	-1131.84
0.0347814	1833.34	34.7814	1.83334		0.0347814	-280510	34.7814	-280.51		0.0347814	-1132920	34.7814	-1132.92
0.0347489	1053.71	34.7489	1.05371		0.0347489	-281880	34.7489	-281.88		0.0347489	-1134550	34.7489	-1134.55
0.0347002	-114.815	34.7002	-0.114815		0.0347002	-283933	34.7002	-283.933		0.0347002	-1136990	34.7002	-1136.99
0.0346819	-552.979	34.6819	-0.552979		0.0346819	-284703	34.6819	-284.703		0.0346819	-1137900	34.6819	-1137.9
0.0346546	-1210.17	34.6546	-1.21017		0.0346546	-285859	34.6546	-285.859		0.0346546	-1139270	34.6546	-1139.27
0.0346135	-2201.37	34.6135	-2.20137		0.0346135	-287601	34.6135	-287.601		0.0346135	-1141330	34.6135	-1141.33
0.0345981	-2573.54	34.5981	-2.57354		0.0345981	-288254	34.5981	-288.254		0.0345981	-1142110	34.5981	-1142.11
0.034575	-3131.66	34.575	-3.13166		0.034575	-289234	34.575	-289.234		0.034575	-1143270	34.575	-1143.27
0.0345403	-3968.23	34.5403	-3.96823		0.0345403	-290706	34.5403	-290.706		0.0345403	-1145010	34.5403	-1145.01
0.0344883	-5221.83	34.4883	-5.22183		0.0344883	-292915	34.4883	-292.915		0.0344883	-1147620	34.4883	-1147.62
0.0344688	-5691.68	34.4688	-5.69168		0.0344688	-293743	34.4688	-293.743		0.0344688	-1148600	34.4688	-1148.6
0.0344396	-6396.44	34.4396	-6.39644		0.0344396	-294987	34.4396	-294.987		0.0344396	-1150070	34.4396	-1150.07
0.0343957	-7454.34	34.3957	-7.45434		0.0343957	-296858	34.3957	-296.858		0.0343957	-1152270	34.3957	-1152.27
[truncated: 2,218 more rows]

## Sheet: Figure 4 and 5
S3				S4				S5				S2				SF1								SF2-1
[truncated: 187 more rows]

[truncated: 6 more sheets: Figure 10, Figure14, Figure 15, Figure 16, Figure 18, Figure 19]
